# Supplementary material for: Lassa and Marburg viruses elicit distinct host transcriptional responses early after infection
Source: BMC Genomics. 2014 Nov 6;15(1):960. doi: 10.1186/1471-2164-15-960 (PMC4232721; doi:10.1186/1471-2164-15-960)
Supplement: Supplementary file 1 — Additional file 1: List of genes categorized as common response, more highly expressed in Marburg, or more highly expressed in Lassa. Columns include the Ensembl gene ids, gene names, and the corresponding category. (CSV 3 KB) [file 12864_2014_6648_MOESM1_ESM.csv]

gene_name	gene_id	class
IFIT1	ENSMMUG00000017533	Common response
ISG15	ENSMMUG00000001819	Common response
OAS2	ENSMMUG00000008505	Common response
OAS1	ENSMMUG00000012782	Common response
OASL	ENSMMUG00000006441	Common response
IFIT2	ENSMMUG00000004185	Common response
MX1	ENSMMUG00000015329	Common response
CXCL10	ENSMMUG00000020903	Common response
IFIT3	ENSMMUG00000005001	Common response
6-16	ENSMMUG00000011454	Common response
IFI44L	ENSMMUG00000001569	Common response
HERC5	ENSMMUG00000010316	Common response
KCTD14	ENSMMUG00000001000	Common response
GBP1	ENSMMUG00000000662	Common response
IRF7	ENSMMUG00000004014	Common response
SECTM1	ENSMMUG00000016897	Common response
XAF1	ENSMMUG00000009602	Common response
EPSTI1	ENSMMUG00000014926	Common response
STAT1	ENSMMUG00000005613	Common response
IFI44	ENSMMUG00000002350	Common response
DHX58	ENSMMUG00000014755	Common response
GIMAP4	ENSMMUG00000011386	Common response
APOL2	ENSMMUG00000001537	Common response
DDX58	ENSMMUG00000012442	Common response
ETV7	ENSMMUG00000000687	Common response
DDX60	ENSMMUG00000001880	Common response
TYMP	ENSMMUG00000001765	Common response
PLAC8	ENSMMUG00000022311	Common response
HERC6	ENSMMUG00000010314	Common response
JMY	ENSMMUG00000003281	Common response
ZDBF2	ENSMMUG00000031276	Common response
IFIH1	ENSMMUG00000003202	Common response
GBP6	ENSMMUG00000000663	Common response
ISG20	ENSMMUG00000007669	Common response
IFI35	ENSMMUG00000015999	Common response
RGS16	ENSMMUG00000005638	Higher in Lassa
NR4A2	ENSMMUG00000011607	Higher in Lassa
TP53INP2	ENSMMUG00000010714	Higher in Lassa
SIGLEC1	ENSMMUG00000022070	Higher in Lassa
GRASP	ENSMMUG00000006199	Higher in Lassa
PLK3	ENSMMUG00000006582	Higher in Lassa
PER1	ENSMMUG00000021798	Higher in Lassa
TUBB2B	ENSMMUG00000030028	Higher in Lassa
OSM	ENSMMUG00000005545	Higher in Lassa
SIK1	ENSMMUG00000020050	Higher in Lassa
MAFF	ENSMMUG00000013915	Higher in Lassa
PIM3	ENSMMUG00000002157	Higher in Lassa
ZNF296	ENSMMUG00000014156	Higher in Lassa
AGRN	ENSMMUG00000000838	Higher in Lassa
KLF10	ENSMMUG00000018815	Higher in Lassa
TRIB3	ENSMMUG00000012600	Higher in Lassa
BHLHE40	ENSMMUG00000014588	Higher in Lassa
NR4A1	ENSMMUG00000022922	Higher in Lassa
PFKFB3	ENSMMUG00000010596	Higher in Lassa
SLC2A1	ENSMMUG00000000373	Higher in Lassa
SAMD4A	ENSMMUG00000010315	Higher in Lassa
C14ORF4	ENSMMUG00000009927	Higher in Lassa
THEMIS2	ENSMMUG00000018170	Higher in Lassa
CSRNP1	ENSMMUG00000020147	Higher in Lassa
PI16	ENSMMUG00000021977	Higher in Lassa
TNF	ENSMMUG00000008845	Higher in Lassa
TNK2	ENSMMUG00000019302	Higher in Lassa
TNFSF10	ENSMMUG00000000972	Higher in Lassa
HSPA1B	ENSMMUG00000029821	Higher in Marburg
HSPA1L	ENSMMUG00000029822	Higher in Marburg
GZMA	ENSMMUG00000001597	Higher in Marburg
BIRC3	ENSMMUG00000003398	Higher in Marburg
IGJ	ENSMMUG00000022096	Higher in Marburg
CD40LG	ENSMMUG00000013773	Higher in Marburg
ENPP4	ENSMMUG00000029627	Higher in Marburg
CENPF	ENSMMUG00000015634	Higher in Marburg
APBB2	ENSMMUG00000012563	Higher in Marburg
LPAR6	ENSMMUG00000007894	Higher in Marburg
F2R	ENSMMUG00000021352	Higher in Marburg
CCDC117	ENSMMUG00000000812	Higher in Marburg
DNAJA1	ENSMMUG00000007740	Higher in Marburg
IGLV10-54	ENSMMUG00000023535	Higher in Marburg
LRIF1	ENSMMUG00000007214	Higher in Marburg
CCL3	ENSMMUG00000004823	Higher in Marburg
CCL5	ENSMMUG00000030216	Higher in Marburg
