# Supplementary material for: Lassa and Marburg viruses elicit distinct host transcriptional responses early after infection
Source: BMC Genomics. 2014 Nov 6;15(1):960. doi: 10.1186/1471-2164-15-960 (PMC4232721; doi:10.1186/1471-2164-15-960)
Supplement: Supplementary file 4 — Additional file 4: Table of gene normalized read counts during Lassa infection. Columns include the Ensembl gene ids, gene names, and the mean normalized read counts and standard deviations for each timepoint. (CSV 2 MB) [file 12864_2014_6648_MOESM4_ESM.csv]

gene_id	gene_name	mean_lassa_d0	mean_lassa_d3	mean_lassa_d6	mean_lassa_d10	sd_lassa_d0	sd_lassa_d3	sd_lassa_d6	sd_lassa_d10
ENSMMUG00000000001	CCNF	173.05	200.55	220.54	424.43	29.87	50.61	27.81	2.10
ENSMMUG00000000002	C16orf59	32.59	25.44	20.97	102.22	19.07	8.96	0.03	8.06
ENSMMUG00000000004	NTN3	1.34	1.58	1.00	2.08	0.68	1.16	0.00	1.53
ENSMMUG00000000005	NAGA	943.55	1443.33	1494.98	1365.06	229.18	147.98	264.23	170.48
ENSMMUG00000000006	protein_coding_ENSMMUG00000000006	9.50	15.32	148.23	39.13	2.63	8.20	180.57	41.51
ENSMMUG00000000007	BET1	96.44	71.70	125.10	166.39	12.94	11.28	39.50	32.95
ENSMMUG00000000009	PTPRC	32411.49	23472.86	35223.08	46404.19	2034.00	5224.34	1514.73	5220.52
ENSMMUG00000000010	EMC7	1564.38	1294.70	1695.25	1073.14	407.15	329.14	216.63	156.95
ENSMMUG00000000012	pseudogene_ENSMMUG00000000012	5209.28	6409.28	3013.07	1108.31	3634.08	1672.94	983.28	1513.19
ENSMMUG00000000013	KATNBL1	896.84	576.29	720.24	807.88	102.66	75.37	73.08	213.67
ENSMMUG00000000015	C1ORF100	4.14	4.68	2.87	2.17	4.54	2.47	1.07	1.51
ENSMMUG00000000016	ADSS	2589.95	1619.66	1450.07	1701.71	672.52	302.90	294.38	228.40
ENSMMUG00000000017	MS4A15	1.33	1.00	1.00	1.00	0.66	0.00	0.00	0.00
ENSMMUG00000000018	MS4A10	1.00	1.00	1.00	1.00	0.00	0.00	0.00	0.00
ENSMMUG00000000019	CCDC86	203.83	358.55	334.72	218.53	12.22	75.32	18.83	26.61
ENSMMUG00000000020	GPR44	76.00	133.20	110.37	99.39	32.41	41.41	39.45	22.13
ENSMMUG00000000021	C1ORF101	10.50	4.01	9.60	5.42	4.17	0.81	1.23	3.02
ENSMMUG00000000022	ZP1	10.14	15.62	5.60	7.58	7.81	14.28	2.42	0.11
ENSMMUG00000000023	PTGER2	262.91	346.82	869.98	639.97	190.71	118.88	118.75	49.80
ENSMMUG00000000024	PTGDR	129.98	70.38	82.66	469.63	78.89	51.56	1.79	573.59
ENSMMUG00000000025	ZNRF3	9.77	7.85	6.87	7.58	5.89	4.14	2.24	4.52
ENSMMUG00000000026	protein_coding_ENSMMUG00000000026	1.05	1.00	1.00	1.04	0.09	0.00	0.00	0.05
ENSMMUG00000000027	BEAN1	1.01	1.63	2.28	4.31	0.01	0.97	0.25	2.89
ENSMMUG00000000029	TK2	638.82	810.70	846.78	863.27	102.43	122.29	123.25	50.33
ENSMMUG00000000030	CKLF	547.09	737.64	707.83	2332.38	47.03	231.65	74.77	1954.23
ENSMMUG00000000031	TMEM132C	5.36	4.51	4.60	6.43	3.44	2.20	2.00	7.30
ENSMMUG00000000032	CMTM2	13.02	29.49	49.02	57.18	5.33	7.18	9.11	25.68
ENSMMUG00000000033	SRF	782.84	1158.84	1745.33	1615.20	155.27	92.88	359.03	328.77
ENSMMUG00000000036	pseudogene_ENSMMUG00000000036	18.26	15.46	7.42	9.70	6.10	2.90	1.54	5.75
ENSMMUG00000000037	ISG20L2	1409.47	1600.01	1257.90	1384.99	235.02	256.17	224.52	398.99
ENSMMUG00000000038	RRNAD1	951.50	1435.90	1347.33	1034.52	101.80	131.63	116.01	86.89
ENSMMUG00000000039	MRPL24	460.45	679.02	870.33	957.76	140.45	112.15	31.05	296.90
ENSMMUG00000000040	EGLN3	1018.78	1078.73	461.74	400.61	405.27	253.80	177.15	269.72
ENSMMUG00000000041	pseudogene_ENSMMUG00000000041	23.30	16.52	9.73	10.81	3.60	4.33	3.29	2.79
ENSMMUG00000000042	ACVR2A	192.91	115.34	113.75	57.91	23.70	17.56	3.77	19.20
ENSMMUG00000000043	ORC4	924.40	553.55	688.02	715.26	94.60	58.99	96.72	164.49
ENSMMUG00000000044	IFT140	146.30	208.35	163.37	227.65	13.28	38.31	8.24	5.42
ENSMMUG00000000045	TMEM204	280.14	507.96	185.95	258.99	125.89	209.19	48.19	0.02
ENSMMUG00000000046	PITX1	5.19	12.70	2.87	8.03	4.05	14.66	1.07	9.49
ENSMMUG00000000047	SULT2A1	1.00	1.00	1.00	1.00	0.00	0.00	0.00	0.00
ENSMMUG00000000048	SCEL	1.31	2.00	1.00	2.64	0.45	2.00	0.00	2.32
ENSMMUG00000000049	SLAIN1	275.48	281.83	177.90	272.08	66.51	92.73	66.10	35.45
ENSMMUG00000000053	protein_coding_ENSMMUG00000000053	5.82	10.35	3.85	9.70	3.71	5.12	3.38	5.75
ENSMMUG00000000054	ALKBH7	1304.80	1299.16	761.59	649.97	185.12	235.99	93.97	17.99
ENSMMUG00000000055	protein_coding_ENSMMUG00000000055	681.20	399.96	250.85	286.16	208.79	201.64	17.49	85.70
ENSMMUG00000000056	AZI2	569.32	609.19	1015.85	1089.84	56.58	160.01	197.44	275.89
ENSMMUG00000000058	CDV3	7877.39	5400.14	8684.58	6669.12	1457.66	511.82	1408.45	453.05
ENSMMUG00000000059	TOPBP1	3277.20	1831.60	2079.18	3108.11	343.24	496.43	76.05	426.16
ENSMMUG00000000061	pseudogene_ENSMMUG00000000061	73.95	102.58	86.78	103.84	22.03	22.17	3.91	5.88
ENSMMUG00000000062	pseudogene_ENSMMUG00000000062	1.00	1.00	1.00	1.00	0.00	0.00	0.00	0.00
ENSMMUG00000000063	PPFIA4	300.14	396.73	1225.28	295.51	157.45	154.88	425.01	149.78
ENSMMUG00000000064	MYOG	1.24	1.08	2.83	1.00	0.48	0.15	0.45	0.00
ENSMMUG00000000065	C1H1ORF114	6.95	3.64	3.99	15.15	4.56	3.29	4.22	13.47
ENSMMUG00000000067	THRB	6.91	11.13	5.77	5.93	4.35	4.28	3.62	3.60
ENSMMUG00000000068	pseudogene_ENSMMUG00000000068	1.00	1.00	1.02	1.00	0.00	0.00	0.03	0.00
ENSMMUG00000000069	FAM210B	2667.55	2018.89	1510.48	1316.05	99.51	179.07	45.72	127.78
ENSMMUG00000000070	AURKA	45.33	38.58	49.02	245.04	23.55	8.88	11.20	32.13
ENSMMUG00000000072	CSTF1	625.57	540.70	359.19	362.68	210.54	66.99	43.96	30.92
ENSMMUG00000000073	CASS4	300.57	323.06	261.93	215.24	31.25	48.11	49.84	94.82
ENSMMUG00000000074	RTFDC1	1551.19	1984.24	2869.80	2571.43	198.03	506.36	72.35	1064.37
ENSMMUG00000000075	LRRC58	622.21	342.26	297.98	307.37	167.10	134.22	1.41	98.45
ENSMMUG00000000076	GCNT7	10.16	6.88	10.69	7.03	3.27	4.59	2.63	0.64
ENSMMUG00000000079	protein_coding_ENSMMUG00000000079	16.78	17.33	17.24	14.62	1.57	10.64	9.34	8.30
ENSMMUG00000000080	protein_coding_ENSMMUG00000000080	1.00	1.00	1.00	1.00	0.00	0.00	0.00	0.00
ENSMMUG00000000081	PRKAR2A	309.35	333.43	388.31	278.89	54.60	91.39	95.85	26.95
ENSMMUG00000000082	pseudogene_ENSMMUG00000000082	1.05	1.00	1.00	1.00	0.09	0.00	0.00	0.00
ENSMMUG00000000083	protein_coding_ENSMMUG00000000083	131.33	174.19	96.33	137.24	14.78	24.89	1.16	23.07
ENSMMUG00000000084	BGLAP	59.37	90.05	56.02	62.78	13.55	29.19	2.35	20.00
ENSMMUG00000000085	PAQR6	148.28	171.25	91.02	132.60	5.28	30.78	14.13	83.52
ENSMMUG00000000086	TBCEL	123.01	106.70	94.04	162.78	58.82	36.71	21.21	7.44
ENSMMUG00000000087	TECTA	75.18	82.66	56.27	79.02	29.53	43.94	6.70	40.83
ENSMMUG00000000089	SPTLC3	1.00	1.08	1.02	1.63	0.00	0.15	0.03	0.76
ENSMMUG00000000090	SMG5	2659.61	3759.35	2929.59	2875.02	257.45	542.30	331.97	227.29
ENSMMUG00000000091	TMEM79	52.80	95.59	114.80	143.81	10.29	36.87	35.41	3.85
ENSMMUG00000000092	C1orf85	2160.83	2924.98	4091.13	2664.15	484.43	1050.95	607.65	667.77
ENSMMUG00000000093	pseudogene_ENSMMUG00000000093	1.00	1.00	1.00	1.03	0.00	0.00	0.00	0.04
ENSMMUG00000000097	POMP	1365.50	992.23	1959.71	1778.64	294.68	188.14	83.26	52.86
ENSMMUG00000000098	HHIPL1	59.63	102.37	118.67	31.92	20.39	15.71	28.86	4.13
ENSMMUG00000000100	CYP46A1	3.25	8.80	1.02	1.57	1.24	5.88	0.03	0.81
ENSMMUG00000000101	pseudogene_ENSMMUG00000000101	1.05	1.03	1.02	1.00	0.12	0.06	0.03	0.00
ENSMMUG00000000102	TRIM60	1.49	1.48	1.09	1.00	0.57	1.22	0.13	0.00
ENSMMUG00000000104	RRP1B	996.95	905.79	838.98	810.29	112.66	180.04	128.44	107.01
ENSMMUG00000000105	GIMAP6	9534.73	21540.94	21894.80	12021.22	1706.20	3772.59	5336.20	2412.62
ENSMMUG00000000107	ZNF585A	404.74	320.07	269.60	374.87	55.23	34.71	40.51	82.97
ENSMMUG00000000108	NCKAP1L	9100.58	13494.41	21113.91	12595.43	1381.18	1810.08	2846.47	1632.90
ENSMMUG00000000109	protein_coding_ENSMMUG00000000109	96.75	55.43	41.97	30.28	40.08	27.15	1.43	1.04
ENSMMUG00000000110	TAF6L	205.11	305.82	299.91	175.71	35.61	58.84	30.18	5.61
ENSMMUG00000000111	PDE1B	218.99	407.22	832.15	305.94	49.55	106.35	114.47	23.63
ENSMMUG00000000112	protein_coding_ENSMMUG00000000112	1.00	1.00	1.00	1.00	0.00	0.00	0.00	0.00
ENSMMUG00000000113	PPP1R1A	2.55	2.16	7.70	3.25	2.02	1.14	6.76	0.05
ENSMMUG00000000114	protein_coding_ENSMMUG00000000114	1.00	1.00	1.00	1.00	0.00	0.00	0.00	0.00
ENSMMUG00000000115	LACRT	1.00	1.00	1.00	1.00	0.00	0.00	0.00	0.00
ENSMMUG00000000116	DCD	6.06	4.82	6.24	7.58	2.79	3.02	0.08	0.11
ENSMMUG00000000117	HCK	3900.53	7306.85	18380.20	11372.80	1364.39	2917.53	4935.72	4474.43
ENSMMUG00000000118	PLAGL2	1782.61	2313.60	3381.70	2017.71	330.94	628.75	152.64	286.29
ENSMMUG00000000121	protein_coding_ENSMMUG00000000121	1.00	1.00	1.00	1.00	0.00	0.00	0.00	0.00
ENSMMUG00000000122	HEBP2	611.76	674.97	623.85	602.18	147.61	231.05	156.02	138.63
ENSMMUG00000000123	NHSL1	64.29	159.92	539.53	253.77	22.36	38.60	30.69	64.61
ENSMMUG00000000124	CYP2C8	1.00	1.00	1.00	1.00	0.00	0.00	0.00	0.00
ENSMMUG00000000125	RAB22A	1837.29	1287.69	1321.74	1238.51	429.92	97.76	112.56	284.81
ENSMMUG00000000126	PINK1	472.16	652.67	635.77	952.61	79.50	69.95	8.52	426.56
ENSMMUG00000000127	pseudogene_ENSMMUG00000000127	1.00	1.00	1.00	1.00	0.00	0.00	0.00	0.00
ENSMMUG00000000128	protein_coding_ENSMMUG00000000128	1.34	1.39	1.00	1.00	0.68	0.77	0.00	0.00
ENSMMUG00000000129	SH2D4A	6.26	2.88	6.35	5.42	7.09	2.97	4.43	1.55
ENSMMUG00000000130	CSGALNACT1	57.27	122.94	220.86	399.01	22.11	51.15	61.64	266.05
ENSMMUG00000000131	EFHD1	2.06	1.31	2.06	1.62	2.18	0.61	1.50	0.71
ENSMMUG00000000133	TMPRSS11B	1.24	1.00	1.09	1.00	0.48	0.00	0.13	0.00
ENSMMUG00000000134	SRP9	1601.35	1866.06	3364.41	3607.95	298.49	362.84	36.62	742.67
ENSMMUG00000000135	SLC1A1	7.94	7.44	2.87	2.16	2.96	7.39	1.07	1.44
ENSMMUG00000000136	SPATA6L	50.93	31.61	15.15	23.26	7.03	9.62	5.17	2.54
ENSMMUG00000000137	SNCB	3.29	1.79	1.09	2.69	2.06	2.05	0.13	2.17
ENSMMUG00000000138	B9D1	10.60	8.63	13.56	26.52	1.69	2.13	1.57	17.30
ENSMMUG00000000140	EPN2	186.14	171.52	161.81	196.34	51.50	42.80	6.96	21.15
ENSMMUG00000000141	CDC37L1	1014.83	416.59	282.42	351.57	309.82	70.52	11.80	37.31
ENSMMUG00000000142	EIF4E1B	1.00	1.00	1.00	1.00	0.00	0.00	0.00	0.00
ENSMMUG00000000143	AK3	710.28	495.77	783.42	942.54	118.41	37.16	63.21	36.08
ENSMMUG00000000144	TSPAN17	576.25	993.56	1243.60	1609.75	159.92	246.57	88.24	531.94
ENSMMUG00000000145	PDPN	1.00	1.00	1.00	1.00	0.00	0.00	0.00	0.00
ENSMMUG00000000146	LRRC38	1.00	1.05	2.25	3.25	0.01	0.11	1.77	3.00
ENSMMUG00000000147	protein_coding_ENSMMUG00000000147	1.00	1.00	1.09	1.00	0.00	0.00	0.13	0.00
ENSMMUG00000000148	PNLIP	1.00	1.00	1.00	1.00	0.00	0.00	0.00	0.00
ENSMMUG00000000149	KCTD17	643.81	859.20	747.49	402.81	81.08	184.74	85.02	0.94
ENSMMUG00000000151	TMPRSS6	16.52	19.06	13.46	17.33	2.32	8.67	4.60	9.07
ENSMMUG00000000152	TFCP2	1419.90	1273.26	1581.40	1286.62	68.09	94.14	1.36	101.23
ENSMMUG00000000153	ITGA3	34.86	48.48	28.79	60.52	22.44	22.01	3.72	9.44
ENSMMUG00000000154	protein_coding_ENSMMUG00000000154	1.07	1.00	2.06	1.04	0.13	0.01	1.50	0.05
ENSMMUG00000000155	protein_coding_ENSMMUG00000000155	3.72	2.43	2.06	4.88	1.61	0.98	1.50	0.81
ENSMMUG00000000156	PHB	1693.98	2474.30	2713.50	2140.41	290.82	532.77	185.67	36.73
ENSMMUG00000000157	DLX3	1.00	1.00	1.00	1.00	0.00	0.00	0.00	0.00
ENSMMUG00000000158	MCM2	354.44	519.56	671.77	1271.68	119.26	46.50	103.27	1.19
ENSMMUG00000000159	C19orf60	943.15	1061.22	508.93	365.16	218.65	385.93	49.28	78.69
ENSMMUG00000000161	CRLF1	1.00	1.04	2.13	1.57	0.02	0.07	2.86	0.81
ENSMMUG00000000162	THAP1	202.38	168.79	185.67	235.63	32.74	23.55	15.86	27.56
ENSMMUG00000000163	NICA6	1.00	1.00	1.00	1.00	0.00	0.00	0.00	0.00
ENSMMUG00000000164	PODXL2	7.76	13.43	15.24	29.73	1.53	5.48	2.14	3.26
ENSMMUG00000000165	COX6C	1908.24	1534.12	1247.57	1199.47	298.84	286.59	72.40	69.85
ENSMMUG00000000166	ABTB1	2872.28	4467.43	2980.08	7977.06	496.95	434.20	5.78	4480.86
ENSMMUG00000000167	protein_coding_ENSMMUG00000000167	911.91	1374.27	1185.56	849.15	64.15	206.17	58.25	371.56
ENSMMUG00000000168	MGLL	380.27	416.86	344.81	149.24	134.10	62.83	62.90	0.63
ENSMMUG00000000169	ARFRP1	954.23	1332.12	1068.39	802.42	195.86	197.75	15.71	12.79
ENSMMUG00000000170	SAMD9	617.83	1202.24	2658.58	7502.45	225.23	1185.47	322.88	4769.86
ENSMMUG00000000171	protein_coding_ENSMMUG00000000171	3499.46	5304.78	3252.86	3485.48	784.45	1515.77	118.83	410.89
ENSMMUG00000000172	SLC31A2	787.62	982.42	4374.42	3131.73	128.27	363.14	1476.85	1907.25
ENSMMUG00000000173	FKBP15	4553.11	4596.74	8844.75	6634.70	321.65	608.03	1243.79	1862.21
ENSMMUG00000000174	protein_coding_ENSMMUG00000000174	10.42	3.82	2.32	4.71	8.44	2.90	1.76	5.24
ENSMMUG00000000175	pseudogene_ENSMMUG00000000175	3.45	3.15	2.23	4.88	2.67	2.14	1.27	3.75
ENSMMUG00000000177	FAM110C	1.05	1.17	1.00	1.00	0.12	0.80	0.00	0.00
ENSMMUG00000000178	protein_coding_ENSMMUG00000000178	1.52	1.39	1.02	1.04	1.03	0.59	0.03	0.05
ENSMMUG00000000179	CCL28	1.80	3.07	3.42	5.41	1.49	2.13	0.37	0.08
ENSMMUG00000000180	WNT7B	21.34	19.88	11.61	4.88	14.20	9.77	8.60	2.28
ENSMMUG00000000181	LRRTM4	1.26	1.41	1.15	3.23	0.51	0.80	0.13	2.90
ENSMMUG00000000182	RNF216	2874.87	3184.46	2517.40	3213.01	359.73	488.54	381.59	777.70
ENSMMUG00000000183	MLEC	404.45	436.97	578.05	608.18	49.95	36.49	87.15	164.45
ENSMMUG00000000185	DGAT2	496.12	888.61	1943.48	3814.73	91.51	422.78	314.96	3257.61
ENSMMUG00000000186	PPP2R5C	8705.23	5910.52	5779.54	9295.01	855.95	373.15	298.53	2825.87
ENSMMUG00000000187	UVRAG	2240.74	1962.89	2376.54	1661.27	437.25	265.04	298.89	62.61
ENSMMUG00000000188	NXF1	5132.44	5428.83	5526.97	3773.87	342.41	385.46	612.32	685.53
ENSMMUG00000000190	KLF7	1230.56	929.05	1205.83	1252.64	266.12	237.34	343.25	272.84
ENSMMUG00000000191	ONECUT3	1.00	1.00	1.00	1.00	0.00	0.00	0.00	0.00
ENSMMUG00000000192	MAP7D2	21.09	12.85	29.20	5.94	17.09	9.61	11.35	2.12
ENSMMUG00000000193	EIF1AY	525.47	364.17	696.21	328.59	148.76	138.56	37.00	36.55
ENSMMUG00000000194	SLC27A1	481.32	711.27	598.69	475.66	80.39	70.13	78.94	35.94
ENSMMUG00000000195	PGLS	1222.04	1804.47	1577.75	1013.45	145.70	350.22	70.21	200.46
ENSMMUG00000000196	FAM129C	535.81	988.63	282.70	110.84	387.79	469.20	241.22	2.11
ENSMMUG00000000197	PROM2	32.79	43.08	15.48	51.42	20.47	31.72	6.90	22.05
ENSMMUG00000000198	COLGALT1	389.71	797.99	1427.45	816.39	130.81	339.74	154.61	136.31
ENSMMUG00000000199	KCNIP3	478.24	602.66	208.42	554.58	112.01	91.90	20.85	375.04
ENSMMUG00000000200	KCNU1	1.00	1.00	1.00	1.00	0.00	0.00	0.00	0.00
ENSMMUG00000000201	protein_coding_ENSMMUG00000000201	1.00	1.00	1.00	1.00	0.00	0.00	0.00	0.00
ENSMMUG00000000202	ADAM20	2.39	2.45	4.26	5.96	2.50	1.75	5.71	2.29
ENSMMUG00000000203	PUS7L	127.40	85.90	110.73	173.68	17.98	24.33	31.23	39.95
ENSMMUG00000000204	IRAK4	347.69	304.14	615.74	473.08	105.63	122.51	21.45	4.36
ENSMMUG00000000205	TMEM117	62.01	40.18	24.46	41.12	12.51	6.40	3.34	7.93
ENSMMUG00000000207	protein_coding_ENSMMUG00000000207	1.00	1.00	1.00	1.00	0.00	0.00	0.00	0.00
ENSMMUG00000000208	NRG1	673.44	921.76	1237.90	237.95	179.53	360.63	259.86	13.65
ENSMMUG00000000209	protein_coding_ENSMMUG00000000209	135.53	177.02	100.50	139.60	32.62	18.74	30.15	32.85
ENSMMUG00000000210	TRPC2	1.00	1.08	1.00	1.00	0.00	0.15	0.00	0.00
ENSMMUG00000000212	protein_coding_ENSMMUG00000000212	1.00	1.00	1.02	1.00	0.00	0.00	0.03	0.00
ENSMMUG00000000213	protein_coding_ENSMMUG00000000213	24.24	29.48	30.01	22.70	7.51	5.01	0.58	2.62
ENSMMUG00000000214	pseudogene_ENSMMUG00000000214	10.23	7.01	9.73	14.61	6.33	1.53	3.29	0.94
ENSMMUG00000000215	HIF3A	1.58	1.23	1.00	12.95	0.97	0.18	0.00	5.70
ENSMMUG00000000216	pseudogene_ENSMMUG00000000216	1.00	1.00	1.00	1.00	0.00	0.00	0.00	0.00
ENSMMUG00000000217	PPP5C	1571.25	2506.35	2679.09	1809.23	143.77	399.14	121.57	199.77
ENSMMUG00000000218	protein_coding_ENSMMUG00000000218	51.26	61.11	31.52	43.81	10.78	5.56	7.20	2.82
ENSMMUG00000000220	MRPL3	989.51	899.89	1051.05	942.18	89.39	60.19	28.08	94.16
ENSMMUG00000000221	protein_coding_ENSMMUG00000000221	1.01	1.08	1.00	1.00	0.01	0.15	0.00	0.00
ENSMMUG00000000222	CGA	401.35	238.32	74.81	34.06	512.88	240.95	50.27	3.20
ENSMMUG00000000223	HTR1E	1.00	1.00	1.00	1.00	0.00	0.00	0.00	0.00
ENSMMUG00000000224	REPS1	2011.38	1766.21	1490.45	1392.14	314.86	395.80	109.33	29.64
ENSMMUG00000000225	KLF9	1013.49	668.49	492.53	632.29	286.68	39.05	116.62	76.39
ENSMMUG00000000226	GLG1	4136.30	4484.89	5220.52	3884.50	739.36	892.21	65.10	465.87
ENSMMUG00000000227	MYH7B	36.41	46.22	36.02	103.16	14.22	15.91	8.23	25.76
ENSMMUG00000000229	TRPC4AP	4020.49	5552.69	8045.21	7141.08	426.41	397.76	400.28	2025.72
ENSMMUG00000000232	PGM2	881.58	931.69	1813.69	1468.11	49.66	274.05	334.30	96.95
ENSMMUG00000000233	protein_coding_ENSMMUG00000000233	61.78	81.05	68.48	86.00	39.62	12.67	42.51	7.83
ENSMMUG00000000236	MYADM	6575.99	10686.18	18337.29	11970.07	1788.29	5819.11	2836.34	6252.05
ENSMMUG00000000237	TBC1D1	4025.18	3883.12	4561.67	5118.73	532.94	421.53	48.97	1287.01
ENSMMUG00000000238	HECTD2	43.63	26.35	10.24	32.48	20.18	14.67	1.09	21.06
ENSMMUG00000000240	CFHR4	3.29	3.25	2.32	1.55	3.46	3.10	1.76	0.78
ENSMMUG00000000241	CFHR2	1.00	1.00	1.00	1.00	0.00	0.00	0.00	0.00
ENSMMUG00000000242	PPP1R3C	1.00	1.00	1.00	1.03	0.01	0.00	0.00	0.04
ENSMMUG00000000243	CFHR5	1.00	1.00	1.00	1.00	0.00	0.00	0.00	0.00
ENSMMUG00000000244	F13B	1.01	1.00	1.00	1.00	0.01	0.00	0.00	0.00
ENSMMUG00000000245	ASPM	34.68	11.39	18.61	225.63	15.43	5.87	3.29	173.15
ENSMMUG00000000246	COBL	1.33	1.08	1.00	1.00	0.66	0.15	0.00	0.00
ENSMMUG00000000247	ZBTB41	231.58	125.17	170.25	168.80	61.85	49.96	32.26	33.26
ENSMMUG00000000248	SPO11	1.00	1.00	1.00	1.00	0.00	0.01	0.00	0.00
ENSMMUG00000000249	CAPNS1	11159.66	14032.21	14639.94	8485.16	2956.29	5432.66	3793.01	348.02
ENSMMUG00000000250	COX7AH	268.69	320.55	338.32	340.18	56.32	40.83	53.04	96.71
ENSMMUG00000000252	RAE1	1192.85	1166.89	826.23	942.20	244.90	118.66	33.91	55.10
ENSMMUG00000000255	pseudogene_ENSMMUG00000000255	1.00	1.00	1.00	1.00	0.00	0.00	0.00	0.00
ENSMMUG00000000256	GCGR	1.33	1.03	1.00	2.08	0.50	0.06	0.00	1.53
ENSMMUG00000000258	FAM195B	1619.97	2242.63	2212.51	1376.24	381.94	556.36	213.83	85.01
ENSMMUG00000000259	pseudogene_ENSMMUG00000000259	39.33	47.57	55.01	35.18	19.06	10.40	16.77	14.47
ENSMMUG00000000261	ADORA2A	1384.76	1579.62	803.57	1727.25	199.60	277.20	75.11	765.86
ENSMMUG00000000262	UPB1	43.41	36.01	15.92	14.02	14.71	6.68	1.69	7.16
ENSMMUG00000000263	GUCD1	1203.44	1651.44	1665.23	1145.57	146.62	228.37	59.38	36.05
ENSMMUG00000000264	SNRPD3	1967.73	2045.42	2463.24	2069.38	79.47	265.12	24.01	56.38
ENSMMUG00000000265	ADAMTS9	1.00	1.16	1.00	1.00	0.00	0.19	0.00	0.00
ENSMMUG00000000266	COLEC10	1.00	1.00	1.00	1.00	0.00	0.00	0.00	0.00
ENSMMUG00000000267	protein_coding_ENSMMUG00000000267	41576.58	40634.65	18764.70	16265.54	4436.40	6556.04	1758.74	1420.77
ENSMMUG00000000268	FSD1	94.97	112.50	68.51	108.75	18.71	29.76	44.01	22.86
ENSMMUG00000000270	ANGPT4	1.00	1.00	1.02	1.04	0.00	0.00	0.03	0.05
ENSMMUG00000000272	PRSS2	1.06	1.13	1.00	1.04	0.11	0.18	0.00	0.05
ENSMMUG00000000273	SH3GL1	1775.47	2520.32	1942.42	1803.31	288.45	374.60	87.16	229.75
ENSMMUG00000000274	protein_coding_ENSMMUG00000000274	1.05	1.00	1.00	1.00	0.09	0.00	0.00	0.00
ENSMMUG00000000275	OGDHL	8.07	9.70	1.02	27.07	10.93	13.54	0.03	13.62
ENSMMUG00000000276	NACC2	754.23	946.94	1963.66	756.41	210.66	240.51	570.46	190.07
ENSMMUG00000000277	TM2D3	854.97	516.49	491.18	426.94	198.60	114.18	23.33	127.34
ENSMMUG00000000278	TARSL2	149.47	91.22	87.60	98.48	20.90	19.85	35.54	23.45
ENSMMUG00000000281	protein_coding_ENSMMUG00000000281	1.00	1.00	1.00	1.00	0.00	0.00	0.00	0.00
ENSMMUG00000000283	LALBA	1.26	1.03	1.00	1.03	0.52	0.06	0.00	0.04
ENSMMUG00000000284	DCTD	1141.37	1207.19	1754.70	1302.53	147.92	117.54	161.29	433.80
ENSMMUG00000000286	SALL3	4.02	2.87	2.83	1.00	4.82	3.75	2.59	0.00
ENSMMUG00000000287	NMNAT3	210.88	267.64	164.21	467.41	30.93	50.64	39.89	309.99
ENSMMUG00000000288	CCL2	14.66	2.81	20.92	349.48	7.92	1.86	17.47	445.58
ENSMMUG00000000289	CACNB1	127.27	193.25	307.99	166.64	37.03	63.81	35.54	34.70
ENSMMUG00000000290	RBP1	1.07	1.13	1.00	1.03	0.12	0.18	0.00	0.04
ENSMMUG00000000291	LRRTM1	1.00	1.00	1.09	1.00	0.01	0.00	0.13	0.00
ENSMMUG00000000292	CACNG6	1.00	1.00	1.00	1.00	0.00	0.00	0.00	0.00
ENSMMUG00000000293	CTNNA2	1.89	1.58	2.32	2.71	1.22	0.67	1.76	2.25
ENSMMUG00000000294	RPL19	2852.00	2549.61	1421.77	1128.24	257.03	445.30	230.56	169.41
ENSMMUG00000000295	protein_coding_ENSMMUG00000000295	1.05	1.05	1.00	1.00	0.09	0.11	0.00	0.00
ENSMMUG00000000296	STAC2	8.42	5.98	1.54	5.92	5.13	5.79	0.76	5.08
ENSMMUG00000000297	MAP7D3	530.86	349.39	431.03	446.44	77.16	67.31	20.64	143.79
ENSMMUG00000000298	protein_coding_ENSMMUG00000000298	1.00	1.00	1.09	1.04	0.00	0.00	0.13	0.05
ENSMMUG00000000300	ITGA4	11112.78	9253.59	11711.79	7180.92	1234.25	3230.08	928.98	883.56
ENSMMUG00000000302	WDHD1	98.09	57.14	66.71	286.74	17.01	21.60	4.98	59.92
ENSMMUG00000000304	SOCS4	242.48	125.49	133.62	115.28	77.86	49.36	2.42	50.90
ENSMMUG00000000305	protein_coding_ENSMMUG00000000305	1.00	1.00	1.00	1.57	0.00	0.00	0.00	0.81
ENSMMUG00000000306	FAM82A2	823.70	950.65	1124.21	908.10	89.39	91.16	122.71	90.01
ENSMMUG00000000307	RIOK2	893.97	453.78	458.38	453.97	311.95	97.61	46.17	118.90
ENSMMUG00000000308	S100PBP	210.52	204.72	277.20	313.12	27.94	33.78	49.57	16.92
ENSMMUG00000000309	protein_coding_ENSMMUG00000000309	1.26	1.34	1.74	1.00	0.52	0.49	0.95	0.00
ENSMMUG00000000310	FNDC5	3.57	7.20	4.01	5.41	3.35	1.51	1.18	0.08
ENSMMUG00000000311	JSRP1	5.00	4.95	7.38	8.65	2.32	3.52	0.04	1.35
ENSMMUG00000000312	ABI2	343.99	227.70	142.56	162.16	88.47	54.01	57.86	12.42
ENSMMUG00000000313	HEATR4	6.48	10.83	5.60	4.34	3.26	7.98	2.42	3.01
ENSMMUG00000000314	RAPH1	140.39	103.93	99.47	63.25	48.89	36.73	43.76	4.25
ENSMMUG00000000315	C14ORF169	495.91	769.10	467.61	469.16	20.83	96.25	31.36	38.98
ENSMMUG00000000316	BBOX1	1.00	1.00	1.00	1.00	0.00	0.00	0.00	0.00
ENSMMUG00000000317	pseudogene_ENSMMUG00000000317	1.00	1.00	1.00	1.00	0.00	0.00	0.00	0.00
ENSMMUG00000000318	TENC1	53.24	72.69	41.79	24.89	20.39	27.72	4.60	4.76
ENSMMUG00000000319	HCFC1	1329.23	3118.07	3087.02	2264.11	483.57	260.69	41.90	454.70
ENSMMUG00000000320	RENBP	856.82	1802.30	4140.31	1562.38	232.10	737.67	981.64	399.41
ENSMMUG00000000321	TTC7B	348.83	471.08	940.18	609.19	95.44	125.94	158.03	245.23
ENSMMUG00000000322	NAA10	2347.57	2906.83	2920.28	1714.88	368.37	728.67	262.41	40.53
ENSMMUG00000000323	ARHGAP4	10731.63	15048.64	13940.71	10827.85	1049.66	1205.27	1491.19	228.22
ENSMMUG00000000324	pseudogene_ENSMMUG00000000324	2.05	3.01	1.74	1.55	1.63	1.44	0.95	0.78
ENSMMUG00000000326	SOX17	1.00	1.00	1.00	1.00	0.00	0.00	0.00	0.00
ENSMMUG00000000327	FADS2	94.25	67.86	102.04	189.40	106.70	32.05	46.82	218.89
ENSMMUG00000000328	FADS3	204.89	185.65	68.22	107.70	55.34	72.52	28.97	46.38
ENSMMUG00000000329	SPRYD3	2213.72	3294.79	3303.64	2869.11	308.02	409.18	9.67	561.87
ENSMMUG00000000330	APC	1428.69	718.13	886.56	1136.78	252.78	288.67	65.09	285.87
ENSMMUG00000000331	SRP19	1340.84	977.24	1339.59	1407.10	292.33	96.95	102.42	75.02
ENSMMUG00000000332	TGFBI	8022.02	14664.37	27003.25	2907.07	2046.35	7352.81	5490.47	309.78
ENSMMUG00000000333	protein_coding_ENSMMUG00000000333	4.71	1.45	3.20	8.05	2.30	0.60	4.28	8.00
ENSMMUG00000000335	TRIM5	867.09	2653.45	6146.54	7488.09	148.09	721.81	1096.18	4156.48
ENSMMUG00000000336	UEVLD	114.42	119.36	249.72	209.76	28.69	24.37	17.37	8.81
ENSMMUG00000000337	UGT2B33	1.00	1.00	1.00	1.00	0.00	0.00	0.00	0.00
ENSMMUG00000000338	TRIM22	8127.68	15084.80	24321.73	22840.08	388.70	4421.75	6186.47	6093.80
ENSMMUG00000000340	SMAD5	627.73	398.02	341.96	287.19	90.40	43.04	5.98	23.90
ENSMMUG00000000341	pseudogene_ENSMMUG00000000341	1.00	1.00	1.00	1.00	0.01	0.00	0.00	0.00
ENSMMUG00000000342	TRPC7	1.00	1.00	1.00	1.00	0.00	0.00	0.00	0.00
ENSMMUG00000000343	SCN3B	1.50	2.95	1.69	5.42	0.96	2.79	0.57	1.55
ENSMMUG00000000344	protein_coding_ENSMMUG00000000344	1.50	1.00	1.09	1.04	0.58	0.01	0.13	0.05
ENSMMUG00000000345	TEX30	259.08	188.63	240.10	255.92	61.69	53.36	38.89	60.23
ENSMMUG00000000346	protein_coding_ENSMMUG00000000346	1.05	1.16	1.00	1.00	0.09	0.19	0.00	0.00
ENSMMUG00000000347	pseudogene_ENSMMUG00000000347	5.82	2.07	2.28	2.08	2.06	1.50	0.25	1.53
ENSMMUG00000000348	KDELC1	25.52	11.97	10.94	31.35	14.03	2.83	6.42	3.97
ENSMMUG00000000350	protein_coding_ENSMMUG00000000350	2688.94	1573.15	1740.13	1809.70	409.28	518.04	154.65	707.89
ENSMMUG00000000352	TSSK3	105.50	92.93	94.04	81.11	22.96	8.06	21.21	1.14
ENSMMUG00000000353	protein_coding_ENSMMUG00000000353	1.00	1.00	1.00	1.00	0.00	0.00	0.00	0.00
ENSMMUG00000000355	pseudogene_ENSMMUG00000000355	1.00	1.05	1.00	1.00	0.01	0.11	0.00	0.00
ENSMMUG00000000357	FXN	164.66	190.71	110.60	100.54	15.85	32.65	4.93	8.88
ENSMMUG00000000358	JADE2	4859.05	6816.39	6403.02	5323.80	623.21	902.24	1220.15	211.71
ENSMMUG00000000359	CCDC110	1.00	1.00	1.00	1.09	0.00	0.00	0.00	0.02
ENSMMUG00000000360	pseudogene_ENSMMUG00000000360	3.78	4.61	1.69	1.09	2.05	3.58	0.57	0.02
ENSMMUG00000000361	protein_coding_ENSMMUG00000000361	1.26	1.26	1.67	1.57	0.53	0.52	0.95	0.81
ENSMMUG00000000362	ZNF582	33.31	44.52	35.98	40.59	9.90	14.76	10.57	14.55
ENSMMUG00000000364	TOMM22	1859.44	2053.02	2155.31	1721.73	204.32	603.90	23.18	215.45
ENSMMUG00000000366	TIPARP	1516.97	1324.72	1449.02	3318.96	288.54	226.71	385.86	1643.47
ENSMMUG00000000368	TSPAN18	41.81	32.12	39.38	41.00	14.71	15.66	38.33	18.55
ENSMMUG00000000369	TP53I11	41.43	81.01	113.02	138.19	8.78	61.00	90.20	46.60
ENSMMUG00000000371	protein_coding_ENSMMUG00000000371	1.00	1.00	1.00	1.00	0.00	0.00	0.00	0.00
ENSMMUG00000000373	SLC2A1	674.11	829.66	466.43	553.42	192.93	563.63	193.42	59.85
ENSMMUG00000000375	PLEKHG6	1.87	2.50	2.28	3.79	1.03	1.58	0.25	0.79
ENSMMUG00000000376	BIN1	1996.46	2465.34	2383.64	986.87	792.07	830.75	1117.53	230.08
ENSMMUG00000000377	TNFRSF1A	1434.75	3055.29	5135.90	5776.80	434.81	916.48	1835.16	4849.91
ENSMMUG00000000378	SHROOM4	8.29	50.69	1161.40	1733.66	7.61	48.02	260.88	1344.84
ENSMMUG00000000379	FAM133A	1.00	1.00	1.00	1.00	0.00	0.00	0.00	0.00
ENSMMUG00000000380	GRSF1	1364.11	1165.97	1303.21	1042.66	269.02	43.08	36.18	275.72
ENSMMUG00000000381	IKZF2	243.15	178.56	143.71	281.17	72.29	75.34	5.87	3.97
ENSMMUG00000000382	SPAG16	114.43	89.84	35.15	134.92	34.82	14.80	0.71	113.78
ENSMMUG00000000383	ATXN7L1	1172.47	1055.68	1122.05	1049.05	257.01	233.33	39.60	36.85
ENSMMUG00000000384	VWC2L	1.77	1.70	1.00	2.69	1.54	2.06	0.00	2.17
ENSMMUG00000000386	ATG4C	361.19	235.69	313.84	305.12	66.32	29.40	63.95	54.30
ENSMMUG00000000387	FRMD4B	990.59	850.27	1303.04	772.72	242.64	274.78	404.61	305.45
ENSMMUG00000000388	PLEC	17198.79	31538.44	35228.69	22694.54	4870.48	3766.15	4256.68	1230.81
ENSMMUG00000000389	NOL6	860.88	1412.68	851.25	1017.64	183.17	131.18	142.51	204.78
ENSMMUG00000000390	CLCC1	402.53	381.04	441.13	295.46	75.22	95.02	100.68	90.93
ENSMMUG00000000391	DEF8	1327.23	1985.15	1957.10	3055.41	239.75	265.51	4.49	503.32
ENSMMUG00000000392	TPSG1	1.00	1.31	1.00	1.00	0.00	0.61	0.00	0.00
ENSMMUG00000000396	IFT52	1010.60	1000.02	1027.56	690.18	202.19	129.53	172.12	67.48
ENSMMUG00000000397	protein_coding_ENSMMUG00000000397	293.36	439.05	440.78	633.73	55.22	78.04	36.17	115.35
ENSMMUG00000000398	DBNDD1	33.86	59.58	40.74	142.30	13.66	14.47	20.08	78.95
ENSMMUG00000000399	KIF2A	1886.65	1207.02	1271.42	2093.78	358.46	327.53	264.99	72.69
ENSMMUG00000000400	DIMT1	375.60	280.47	272.19	354.89	32.49	31.95	52.80	63.83
ENSMMUG00000000401	GAS8	146.65	259.12	294.56	262.80	14.16	79.42	19.27	8.12
ENSMMUG00000000402	SAMD13	23.01	22.00	19.23	7.03	8.18	3.16	16.90	0.64
ENSMMUG00000000404	protein_coding_ENSMMUG00000000404	170.52	65.54	23.21	71.50	163.49	30.99	23.47	60.15
ENSMMUG00000000406	DNASE2B	14.56	21.39	33.00	3.25	5.60	16.93	28.32	0.05
ENSMMUG00000000407	protein_coding_ENSMMUG00000000407	1.00	1.00	1.00	1.04	0.00	0.00	0.00	0.05
ENSMMUG00000000408	protein_coding_ENSMMUG00000000408	2.13	1.04	1.74	1.09	1.39	0.07	0.95	0.02
ENSMMUG00000000411	OXA1L	4054.61	4567.93	4144.64	3539.07	229.87	250.96	693.15	55.98
ENSMMUG00000000413	SLC7A7	2265.60	5108.20	14093.54	4727.69	772.24	2859.51	140.62	1748.91
ENSMMUG00000000414	protein_coding_ENSMMUG00000000414	1.00	1.00	1.00	1.00	0.00	0.00	0.00	0.00
ENSMMUG00000000415	SCN8A	31.27	22.25	14.38	25.36	20.71	10.50	8.28	10.68
ENSMMUG00000000416	OOEP	1.00	1.00	1.00	1.03	0.00	0.00	0.00	0.04
ENSMMUG00000000417	DPPA5	1.00	1.08	1.00	1.00	0.00	0.15	0.00	0.00
ENSMMUG00000000418	pseudogene_ENSMMUG00000000418	3.35	3.45	4.56	3.76	2.70	1.22	0.49	3.64
ENSMMUG00000000419	ARHGAP26	2960.72	3510.99	4200.61	6378.07	592.97	436.26	488.33	3503.80
ENSMMUG00000000421	NR3C1	3511.06	1962.57	2241.86	2380.90	960.44	87.08	255.91	544.51
ENSMMUG00000000422	RPL12	48686.45	48625.98	28058.70	19243.77	3865.14	7593.98	2711.81	2979.85
ENSMMUG00000000424	ARID5B	4972.59	3387.21	4097.65	5460.79	1188.24	591.25	33.32	678.23
ENSMMUG00000000425	VPS8	1081.84	901.62	1528.20	1471.68	96.40	168.96	157.50	146.48
ENSMMUG00000000427	BUD31	562.00	530.21	842.54	735.76	85.60	154.62	30.56	246.35
ENSMMUG00000000428	QKI	2730.40	2667.42	4113.33	2894.37	345.93	677.38	101.46	368.06
ENSMMUG00000000429	BMP4	1.07	3.15	3.42	5.38	0.13	2.14	0.37	4.35
ENSMMUG00000000430	C2H3ORF70	1.26	1.58	1.00	1.00	0.52	1.16	0.00	0.00
ENSMMUG00000000431	MAB21L3	5.93	8.75	13.36	21.56	2.44	3.91	7.64	12.95
ENSMMUG00000000433	SORCS1	2.16	2.61	1.02	1.00	1.48	3.46	0.03	0.00
ENSMMUG00000000434	CDK2AP1	937.94	881.23	646.98	939.41	215.77	259.11	112.25	72.80
ENSMMUG00000000435	NFU1	289.02	237.93	233.61	227.38	52.07	43.67	30.99	56.37
ENSMMUG00000000436	pseudogene_ENSMMUG00000000436	7.09	5.93	5.60	9.72	4.19	1.45	2.42	4.28
ENSMMUG00000000438	TTC23L	18.87	14.14	6.90	20.56	5.66	3.79	3.74	3.23
ENSMMUG00000000439	SLC2A3	11922.33	10855.64	13164.34	37957.47	1966.91	1755.67	6392.11	35723.27
ENSMMUG00000000441	protein_coding_ENSMMUG00000000441	1.00	1.00	1.00	1.00	0.00	0.00	0.00	0.00
ENSMMUG00000000442	BRIX1	857.22	466.86	336.15	401.86	241.44	49.28	29.50	37.28
ENSMMUG00000000443	ARSF	1.76	1.08	1.00	1.00	1.51	0.15	0.00	0.00
ENSMMUG00000000446	DNAJC21	617.73	393.04	520.38	664.48	94.04	57.00	5.93	6.07
ENSMMUG00000000447	OFCC1	1.00	1.00	1.00	1.00	0.00	0.00	0.00	0.00
ENSMMUG00000000448	protein_coding_ENSMMUG00000000448	1.33	1.00	1.00	1.00	0.66	0.00	0.00	0.00
ENSMMUG00000000452	LSM7	225.06	282.01	271.11	220.61	46.69	51.15	27.02	1.64
ENSMMUG00000000453	protein_coding_ENSMMUG00000000453	806.59	1413.90	1298.79	888.39	101.60	231.70	138.11	203.69
ENSMMUG00000000454	PDLIM1	1094.17	1103.59	592.44	560.29	327.89	482.98	188.97	342.49
ENSMMUG00000000455	KDM3B	3830.57	3850.28	3610.83	5249.47	565.90	674.72	159.65	2285.53
ENSMMUG00000000456	REEP2	6.32	10.43	1.74	3.24	2.01	7.44	0.95	1.43
ENSMMUG00000000457	GALNT1	2653.99	1428.75	2426.32	2567.57	163.56	316.60	47.47	413.86
ENSMMUG00000000458	RBPMS	9.00	18.33	7.16	5.96	2.97	14.03	6.05	3.77
ENSMMUG00000000459	GTF2E2	1080.96	1013.06	1225.69	1481.07	184.55	110.73	21.66	40.74
ENSMMUG00000000460	PTCRA	97.18	50.61	11.92	114.82	98.95	15.11	0.52	142.55
ENSMMUG00000000461	CNPY3	3789.67	5133.43	5726.19	5650.23	657.56	1084.06	1146.46	2225.22
ENSMMUG00000000462	RALB	1800.39	2083.31	4416.81	9763.24	189.67	571.42	658.84	8324.25
ENSMMUG00000000463	pseudogene_ENSMMUG00000000463	1.00	1.00	1.00	1.00	0.00	0.00	0.00	0.00
ENSMMUG00000000464	ROD1	4663.15	3228.04	4707.13	6320.79	266.02	502.92	128.85	1085.33
ENSMMUG00000000465	ARAP3	281.08	535.50	637.38	630.49	52.95	201.74	197.98	213.26
ENSMMUG00000000466	AFF2	41.17	50.79	30.92	61.51	28.51	21.70	12.28	25.62
ENSMMUG00000000467	protein_coding_ENSMMUG00000000467	2.11	1.51	3.20	1.55	2.01	1.51	4.28	0.78
ENSMMUG00000000468	LIPN	213.65	107.01	271.27	86.06	93.45	28.47	144.11	43.13
ENSMMUG00000000469	LIPM	12.70	5.78	22.30	21.65	8.16	2.78	7.62	6.19
ENSMMUG00000000470	ANKRD22	106.94	123.51	1720.36	2028.37	78.20	105.37	65.96	801.99
ENSMMUG00000000471	pseudogene_ENSMMUG00000000471	4.21	2.83	1.69	1.57	1.27	0.79	0.57	0.81
ENSMMUG00000000472	PGLYRP3	1.00	1.00	1.00	1.04	0.00	0.00	0.00	0.05
ENSMMUG00000000473	protein_coding_ENSMMUG00000000473	1.00	1.00	1.00	1.00	0.00	0.00	0.00	0.00
ENSMMUG00000000474	ZNF74	37.31	53.79	54.38	58.86	12.95	15.11	0.26	17.56
ENSMMUG00000000475	SLC48A1	84.66	132.42	142.36	148.15	13.96	15.42	13.54	0.62
ENSMMUG00000000476	FMO5	271.94	197.60	281.75	361.77	116.71	74.17	50.05	13.19
ENSMMUG00000000477	RAPGEF3	38.61	40.90	30.78	34.09	10.68	30.40	12.57	7.10
ENSMMUG00000000478	protein_coding_ENSMMUG00000000478	2525.41	4040.16	4346.37	3051.80	323.22	711.71	110.29	88.59
ENSMMUG00000000479	MACROD1	235.90	256.53	88.59	138.92	40.60	56.02	29.64	10.54
ENSMMUG00000000480	KIAA1324L	3.94	6.71	1.74	2.17	1.80	5.43	0.95	0.03
ENSMMUG00000000481	protein_coding_ENSMMUG00000000481	247.64	204.46	269.06	264.61	43.34	79.33	19.70	78.00
ENSMMUG00000000482	FLRT1	19.98	25.02	24.16	3.25	15.46	16.41	21.69	1.52
ENSMMUG00000000484	C2CD4C	21.62	22.37	13.24	4.31	25.15	13.78	8.16	2.89
ENSMMUG00000000485	SHC2	195.80	236.75	81.99	142.21	115.61	75.49	64.19	89.28
ENSMMUG00000000486	FABP5	800.90	875.83	1809.28	1118.60	164.29	348.39	24.97	18.79
ENSMMUG00000000488	CLDN14	1.62	1.00	1.00	1.63	1.26	0.00	0.00	0.76
ENSMMUG00000000489	C5ORF15	1970.85	1887.44	3193.02	2261.32	301.55	523.61	24.52	452.03
ENSMMUG00000000490	SENP8	17.17	26.70	70.61	55.61	3.48	4.13	13.48	17.61
ENSMMUG00000000491	HAUS8	205.58	227.44	164.34	161.10	13.83	25.32	2.33	8.02
ENSMMUG00000000492	pseudogene_ENSMMUG00000000492	66.53	67.84	34.63	47.45	33.21	34.70	15.94	24.35
ENSMMUG00000000493	PPP1R36	2.67	2.23	1.02	3.25	1.28	1.31	0.03	1.52
ENSMMUG00000000494	protein_coding_ENSMMUG00000000494	10.58	1.52	7.22	41.66	11.95	0.80	4.52	35.18
ENSMMUG00000000495	ZBTB26	263.68	154.50	83.66	109.79	36.07	34.07	14.10	8.17
ENSMMUG00000000496	ZBTB6	421.34	288.06	220.98	331.01	64.38	65.17	2.30	31.14
ENSMMUG00000000497	TMSB15A	13.10	13.17	6.28	12.98	4.59	6.89	1.42	1.29
ENSMMUG00000000498	PAPOLG	681.49	452.40	445.70	648.33	159.13	93.00	59.11	114.41
ENSMMUG00000000500	FNDC1	1.00	1.00	1.02	1.00	0.00	0.00	0.03	0.00
ENSMMUG00000000501	protein_coding_ENSMMUG00000000501	3.90	1.08	1.00	9.03	5.83	0.15	0.00	12.49
ENSMMUG00000000502	pseudogene_ENSMMUG00000000502	117.43	98.53	190.17	147.57	15.26	20.30	14.83	10.42
ENSMMUG00000000504	IKZF1	12833.11	14674.42	14797.50	14556.80	1963.57	2194.91	624.87	1874.28
ENSMMUG00000000505	FIGNL1	456.93	193.55	104.62	137.31	195.03	67.25	6.24	6.89
ENSMMUG00000000506	MOGAT2	1.24	2.99	6.74	7.58	0.48	2.16	2.29	0.11
ENSMMUG00000000507	STMN2	1.51	1.83	1.69	1.55	1.00	0.95	0.57	0.78
ENSMMUG00000000508	protein_coding_ENSMMUG00000000508	1.00	1.00	1.09	1.00	0.00	0.00	0.13	0.00
ENSMMUG00000000511	CARS	1049.61	1563.02	2384.32	2613.67	230.72	170.90	50.41	602.27
ENSMMUG00000000512	CORO1C	1422.79	1291.01	2236.23	2694.42	264.80	191.28	764.91	220.11
ENSMMUG00000000513	OSBPL5	53.99	79.57	35.25	63.84	18.04	38.95	28.49	12.67
ENSMMUG00000000514	pseudogene_ENSMMUG00000000514	1.59	1.74	4.46	1.63	0.91	0.90	2.54	0.76
ENSMMUG00000000515	SBK1	70.40	86.71	29.88	35.16	36.28	22.19	5.11	4.17
ENSMMUG00000000517	FAM126A	836.32	558.92	626.99	576.17	159.67	111.89	102.29	113.27
ENSMMUG00000000519	VGLL3	1.01	1.00	1.00	3.17	0.01	0.00	0.00	3.07
ENSMMUG00000000520	OVOL3	1.01	1.51	1.02	1.04	0.01	1.02	0.03	0.05
ENSMMUG00000000521	NTN4	171.69	130.71	51.55	83.48	72.09	50.63	18.66	54.04
ENSMMUG00000000522	POLR2I	386.73	491.59	367.54	390.75	64.83	81.86	2.52	42.29
ENSMMUG00000000523	TBCB	780.98	1064.77	992.59	674.41	145.40	293.97	110.28	89.03
ENSMMUG00000000524	SCNN1B	2.46	3.39	1.09	7.04	2.33	0.77	0.13	0.84
ENSMMUG00000000525	COG7	274.25	401.65	641.36	430.54	51.47	63.67	53.34	45.78
ENSMMUG00000000526	ACKR4	2.41	3.43	4.46	1.09	1.89	1.62	2.54	0.02
ENSMMUG00000000527	ARHGAP20	6.35	9.81	20.84	1.09	6.69	7.73	18.72	0.02
ENSMMUG00000000529	GPC6	1.00	1.00	1.00	1.00	0.01	0.00	0.00	0.00
ENSMMUG00000000531	protein_coding_ENSMMUG00000000531	1.85	1.42	1.02	1.57	0.32	0.59	0.03	0.81
ENSMMUG00000000532	pseudogene_ENSMMUG00000000532	2.41	2.74	1.69	2.71	1.28	2.41	0.57	2.25
ENSMMUG00000000533	protein_coding_ENSMMUG00000000533	1.00	1.13	1.02	2.64	0.01	0.14	0.03	2.32
ENSMMUG00000000534	KIAA1024	1.05	1.00	1.00	1.04	0.09	0.00	0.00	0.05
ENSMMUG00000000535	AMD1	3483.53	1431.06	1693.61	2206.55	604.45	338.12	195.72	374.83
ENSMMUG00000000536	protein_coding_ENSMMUG00000000536	1.32	1.00	1.00	1.00	0.48	0.00	0.00	0.00
ENSMMUG00000000537	CTSK	2128.54	2046.57	691.64	632.93	205.69	112.77	126.40	104.51
ENSMMUG00000000539	OR8S1	3.56	1.39	1.00	1.00	5.68	0.77	0.00	0.00
ENSMMUG00000000540	KCNG4	1.00	1.00	2.25	1.00	0.00	0.00	1.77	0.00
ENSMMUG00000000541	ARNT	2480.39	2324.13	2409.17	2174.63	244.39	227.67	92.92	162.28
ENSMMUG00000000542	HSD17B6	232.12	183.08	205.38	216.30	32.55	34.19	27.95	5.99
ENSMMUG00000000543	VENTX	1.00	1.00	1.00	1.00	0.00	0.00	0.00	0.00
ENSMMUG00000000544	COL6A1	6.87	9.61	1.69	12.28	4.91	7.74	0.57	15.36
ENSMMUG00000000545	TNN	44.07	51.78	72.56	21.66	33.24	21.18	34.56	10.60
ENSMMUG00000000546	pseudogene_ENSMMUG00000000546	3260.89	2907.04	1499.97	1784.27	806.21	258.77	115.32	170.01
ENSMMUG00000000548	pseudogene_ENSMMUG00000000548	3.19	2.42	1.69	3.23	0.64	1.82	0.57	2.90
ENSMMUG00000000549	AVPR1A	1.00	1.00	1.00	1.00	0.00	0.00	0.00	0.00
ENSMMUG00000000550	TMPRSS11D	1.26	1.00	1.02	1.00	0.52	0.00	0.03	0.00
ENSMMUG00000000551	protein_coding_ENSMMUG00000000551	1.00	1.03	1.02	1.04	0.00	0.06	0.03	0.05
ENSMMUG00000000552	TMPRSS11A	1.00	1.00	1.00	1.00	0.00	0.00	0.00	0.00
ENSMMUG00000000553	BRD1	2270.50	2606.27	2237.98	1826.58	51.60	304.85	144.69	46.34
ENSMMUG00000000554	ACAN	20.28	33.96	23.15	24.34	11.89	14.25	2.81	0.39
ENSMMUG00000000556	HAPLN3	194.58	364.49	214.26	242.07	32.01	78.65	93.20	37.77
ENSMMUG00000000558	pseudogene_ENSMMUG00000000558	10.31	5.07	3.46	5.94	1.52	2.30	1.88	2.12
ENSMMUG00000000560	protein_coding_ENSMMUG00000000560	872.59	1041.53	777.37	605.47	33.15	286.40	28.75	25.29
ENSMMUG00000000561	XDH	1.51	1.13	2.13	1.03	1.04	0.18	2.86	0.04
ENSMMUG00000000563	SLC30A10	1.00	1.00	1.00	1.04	0.00	0.00	0.00	0.05
ENSMMUG00000000565	UCK2	158.08	189.65	190.80	308.91	37.57	39.98	17.16	56.56
ENSMMUG00000000566	protein_coding_ENSMMUG00000000566	2.57	2.47	6.39	8.61	3.75	1.68	8.56	7.25
ENSMMUG00000000567	BAMBI	22.15	19.68	23.26	14.02	9.59	11.67	26.49	7.16
ENSMMUG00000000570	GABRP	1.00	1.00	1.00	1.00	0.00	0.00	0.00	0.00
ENSMMUG00000000571	protein_coding_ENSMMUG00000000571	163.08	146.23	221.46	167.08	18.08	34.13	20.22	0.15
ENSMMUG00000000572	MITD1	688.56	789.03	976.72	1073.15	93.55	91.92	89.64	154.01
ENSMMUG00000000573	PTDSS1	3659.61	3702.74	2863.08	1930.76	694.99	993.14	319.67	1.45
ENSMMUG00000000574	LIPT1	63.99	39.10	30.65	46.52	21.35	4.50	1.74	5.07
ENSMMUG00000000575	C13H2ORF15	70.27	75.05	76.56	83.28	7.80	10.64	2.83	2.65
ENSMMUG00000000576	CDH7	1.57	1.08	1.02	1.62	0.93	0.15	0.03	0.71
ENSMMUG00000000577	AKAP7	381.46	396.18	351.25	328.78	53.03	75.05	17.79	11.99
ENSMMUG00000000578	CSH-2	10.45	6.99	2.23	1.62	5.54	5.14	1.27	0.71
ENSMMUG00000000579	CD79B	7426.28	10394.84	2883.55	3574.59	4527.23	3989.66	1471.77	1076.84
ENSMMUG00000000580	SCN4A	64.32	68.00	49.69	50.88	44.14	20.30	15.02	24.25
ENSMMUG00000000582	NOP58	2319.92	1249.90	1417.36	1838.04	447.16	385.52	108.38	483.99
ENSMMUG00000000583	CADM2	1.50	2.27	1.09	5.95	0.58	2.61	0.13	0.65
ENSMMUG00000000584	protein_coding_ENSMMUG00000000584	1.00	1.03	1.15	2.17	0.01	0.06	0.13	0.03
ENSMMUG00000000585	protein_coding_ENSMMUG00000000585	1.00	1.00	1.02	1.00	0.01	0.00	0.03	0.00
ENSMMUG00000000586	POLR3K	49.63	81.06	87.24	94.60	7.24	15.28	0.20	6.75
ENSMMUG00000000587	SNRNP25	1208.75	1390.98	1151.36	1189.40	224.37	272.89	85.20	27.35
ENSMMUG00000000588	RHBDF1	61.97	81.66	62.88	72.49	10.93	13.43	0.12	11.32
ENSMMUG00000000589	MPG	1016.72	1449.31	1653.21	1119.50	161.05	195.07	258.76	64.36
ENSMMUG00000000590	NPRL3	402.98	670.02	538.52	416.60	84.65	172.37	5.51	94.11
ENSMMUG00000000591	PFKFB4	187.82	378.32	666.99	1403.78	29.32	125.11	31.37	938.07
ENSMMUG00000000592	HBM	47.81	41.60	23.30	16.58	75.23	69.60	32.57	19.72
ENSMMUG00000000595	PKP2	86.23	48.27	37.60	42.75	75.13	13.97	11.84	33.72
ENSMMUG00000000596	LUC7L	633.99	736.60	686.94	549.15	52.91	111.82	119.89	121.71
ENSMMUG00000000598	protein_coding_ENSMMUG00000000598	1.07	1.00	1.09	1.57	0.12	0.01	0.13	0.81
ENSMMUG00000000599	ITFG3	871.49	1406.00	1637.03	1000.59	167.84	184.25	155.02	99.40
ENSMMUG00000000600	pseudogene_ENSMMUG00000000600	1.01	1.00	1.02	1.55	0.01	0.00	0.03	0.78
ENSMMUG00000000601	protein_coding_ENSMMUG00000000601	7.35	6.86	8.00	16.15	4.61	4.66	2.36	11.56
ENSMMUG00000000602	RGS11	8.95	11.98	17.05	12.45	3.03	7.27	1.81	0.91
ENSMMUG00000000603	ARHGDIG	3.12	4.91	1.54	4.88	2.65	4.42	0.76	3.75
ENSMMUG00000000604	PDIA2	3.14	5.62	2.87	8.12	1.63	2.92	1.07	2.32
ENSMMUG00000000605	AXIN1	3803.77	4556.59	3243.89	2825.96	587.56	569.42	142.69	104.55
ENSMMUG00000000608	protein_coding_ENSMMUG00000000608	2.15	1.74	1.74	1.00	0.27	1.88	0.95	0.00
ENSMMUG00000000609	MRPL28	874.85	1145.36	1323.38	1067.61	144.28	132.59	51.96	182.04
ENSMMUG00000000610	TMEM8A	3094.91	5383.59	9672.00	6164.77	913.88	1918.48	2747.11	1253.05
ENSMMUG00000000612	NME4	1676.04	2091.28	1729.04	1241.09	196.80	446.63	242.43	66.76
ENSMMUG00000000613	RAB11FIP3	1480.99	1929.04	1341.30	1288.72	163.28	335.45	20.65	79.20
ENSMMUG00000000614	protein_coding_ENSMMUG00000000614	13.60	14.39	20.04	8.66	7.40	9.72	23.02	1.59
ENSMMUG00000000615	SOLH	1964.13	3104.89	2512.32	1839.28	399.13	545.85	70.73	31.42
ENSMMUG00000000616	C16orf11	28.28	48.78	59.88	46.51	7.94	12.93	14.60	0.66
ENSMMUG00000000617	AP3B2	5.53	12.65	3.97	22.74	3.41	19.51	0.32	9.15
ENSMMUG00000000618	GGNBP2	1942.81	1266.44	1389.18	1576.44	506.06	285.25	52.03	103.84
ENSMMUG00000000619	protein_coding_ENSMMUG00000000619	1.57	1.71	1.02	1.00	0.50	1.12	0.03	0.00
ENSMMUG00000000620	DHRS11	265.59	344.78	217.06	303.86	49.12	99.83	4.14	111.21
ENSMMUG00000000621	protein_coding_ENSMMUG00000000621	1.00	1.03	1.00	1.00	0.00	0.06	0.00	0.00
ENSMMUG00000000622	MRM1	204.27	272.89	129.28	146.00	11.74	43.72	4.64	2.06
ENSMMUG00000000623	LEPREL1	9.56	3.83	8.51	48.13	6.71	2.55	0.16	56.95
ENSMMUG00000000625	UTS2	3.11	1.32	1.67	1.04	3.31	0.62	0.95	0.05
ENSMMUG00000000626	EGR4	1.62	1.35	1.02	1.00	0.75	0.69	0.03	0.00
ENSMMUG00000000628	UBE3A	1539.71	890.51	1118.02	1026.63	269.58	261.31	183.45	31.85
ENSMMUG00000000629	SERPINC1	12.48	6.92	8.66	27.07	1.25	4.65	6.18	10.68
ENSMMUG00000000630	RC3H1	764.48	559.23	1295.70	1784.38	141.57	129.97	259.75	946.26
ENSMMUG00000000632	SH3BP5L	883.67	1240.03	1752.21	1479.03	82.06	163.48	69.83	308.62
ENSMMUG00000000633	ZNF672	329.64	564.10	584.31	418.04	62.28	123.71	48.08	27.22
ENSMMUG00000000634	ZNF692	644.51	778.01	565.02	717.55	62.62	127.67	51.42	235.12
ENSMMUG00000000635	RASGEF1C	2.14	2.70	3.97	2.08	1.48	3.12	0.32	1.53
ENSMMUG00000000637	SGIP1	14.84	6.35	14.10	8.11	11.75	3.32	2.26	2.09
ENSMMUG00000000638	TCTEX1D1	1.01	1.00	1.02	1.03	0.01	0.00	0.03	0.04
ENSMMUG00000000639	NEFM	1.00	1.00	1.02	1.00	0.00	0.00	0.03	0.00
ENSMMUG00000000640	INSL5	1.00	1.00	1.00	1.00	0.00	0.00	0.00	0.00
ENSMMUG00000000641	WDR78	14.61	9.72	4.93	8.66	8.59	3.24	4.79	6.01
ENSMMUG00000000642	THADA	1604.86	1264.16	1109.72	1193.39	131.74	235.76	24.01	30.80
ENSMMUG00000000643	MIER1	2878.73	1396.28	2006.91	3544.85	551.07	379.15	125.55	1370.60
ENSMMUG00000000644	CEP85	339.32	372.19	321.63	478.24	66.31	72.09	16.69	92.03
ENSMMUG00000000645	SLC35D1	103.74	96.54	107.83	149.64	24.29	14.31	28.67	30.98
ENSMMUG00000000646	SH3BGRL3	16752.14	24197.32	24272.03	17975.06	4931.06	8277.71	4057.09	6191.22
ENSMMUG00000000647	C1orf141	1.00	1.00	1.00	1.00	0.00	0.00	0.00	0.00
ENSMMUG00000000648	IL23R	36.52	28.53	23.20	37.29	26.52	14.21	1.30	4.62
ENSMMUG00000000649	UBXN11	270.60	398.26	430.98	193.40	32.04	121.96	116.35	38.46
ENSMMUG00000000651	IL12RB2	286.15	229.07	279.46	611.13	119.60	120.68	12.58	46.85
ENSMMUG00000000652	SERBP1	7172.32	5441.94	6818.97	6711.54	905.35	661.43	263.29	117.14
ENSMMUG00000000653	STMN1	1732.94	1107.61	947.65	3201.00	230.98	256.35	124.89	95.31
ENSMMUG00000000654	LPAR2	1063.57	1119.37	454.94	774.73	272.46	331.35	16.61	142.04
ENSMMUG00000000655	PAFAH2	162.75	160.98	114.41	135.76	14.82	29.67	20.36	11.47
ENSMMUG00000000657	OR5AP2	1.00	1.00	1.00	1.00	0.00	0.00	0.00	0.00
ENSMMUG00000000658	CDHR1	14.84	14.32	13.36	12.45	6.39	5.62	7.64	5.33
ENSMMUG00000000659	LRIT2	1.00	1.00	1.00	1.00	0.00	0.00	0.00	0.00
ENSMMUG00000000660	LRIT1	1.05	1.00	1.00	1.00	0.09	0.00	0.00	0.00
ENSMMUG00000000661	RGR	1.00	1.05	1.00	1.00	0.02	0.11	0.00	0.00
ENSMMUG00000000662	GBP1	2128.94	19379.50	115978.19	108938.56	603.64	11529.88	6393.59	84782.96
ENSMMUG00000000663	GBP6	1375.21	4964.14	22413.17	25707.19	269.07	2366.81	6478.29	18009.24
ENSMMUG00000000664	RRAS2	1018.21	716.26	292.89	512.47	311.42	187.44	1.63	25.13
ENSMMUG00000000665	GBP7	1.60	4.63	12.04	7.04	0.72	1.21	5.04	2.31
ENSMMUG00000000667	ZMYM3	1197.40	1871.08	1416.62	963.08	100.11	252.17	137.69	232.69
ENSMMUG00000000668	protein_coding_ENSMMUG00000000668	3.13	4.77	4.04	20.55	2.58	4.67	2.69	19.44
ENSMMUG00000000670	RABGAP1	970.32	787.98	704.48	767.61	193.26	243.52	5.28	123.32
ENSMMUG00000000671	protein_coding_ENSMMUG00000000671	2440.37	2403.71	2443.18	2033.83	300.50	394.66	131.47	55.15
ENSMMUG00000000672	protein_coding_ENSMMUG00000000672	124.82	167.26	189.03	11126.70	124.92	141.43	5.59	12261.22
ENSMMUG00000000673	protein_coding_ENSMMUG00000000673	2.15	4.86	1.67	1.00	1.09	4.81	0.95	0.00
ENSMMUG00000000674	TXNL4B	155.08	170.08	246.24	414.46	32.07	41.71	79.33	294.60
ENSMMUG00000000675	SOX2	1.63	1.69	1.09	1.09	0.74	1.39	0.13	0.02
ENSMMUG00000000676	FBXO28	2191.16	1211.05	1166.49	1166.54	526.89	162.32	48.80	86.30
ENSMMUG00000000677	DHX38	2685.72	3520.98	3666.06	3883.57	662.42	610.18	386.02	656.93
ENSMMUG00000000678	LDOC1	371.63	329.52	153.40	176.44	82.65	32.91	37.99	99.57
ENSMMUG00000000680	PMFBP1	2.37	3.15	1.67	2.17	1.83	1.71	0.95	0.03
ENSMMUG00000000681	CLMN	112.27	150.03	811.10	408.12	48.00	82.00	155.14	134.01
ENSMMUG00000000682	NAPG	465.46	341.63	526.13	469.91	81.53	44.98	58.58	16.19
ENSMMUG00000000683	KCNG1	5.31	6.05	3.20	1.00	4.00	6.72	4.28	0.00
ENSMMUG00000000684	ACADSB	538.64	490.44	786.42	858.06	75.35	125.95	51.54	0.40
ENSMMUG00000000685	PNPLA1	1.06	1.65	2.32	9.72	0.11	1.69	1.76	4.28
ENSMMUG00000000686	C6orf222	4.12	10.99	12.47	10.83	5.49	12.72	0.18	8.99
ENSMMUG00000000687	ETV7	128.73	921.39	2575.02	2177.15	82.57	438.58	175.48	1764.62
ENSMMUG00000000688	CD96	820.58	453.83	310.07	301.79	392.79	169.31	116.84	96.52
ENSMMUG00000000689	FAM206A	208.21	141.28	344.66	279.62	58.50	37.45	86.30	23.80
ENSMMUG00000000690	CTNNAL1	26.72	22.69	23.82	57.85	19.38	17.34	16.37	1.39
ENSMMUG00000000692	PLCXD2	142.55	137.02	163.86	88.22	35.06	22.04	14.27	32.86
ENSMMUG00000000693	protein_coding_ENSMMUG00000000693	1.00	1.00	1.00	1.00	0.00	0.00	0.00	0.00
ENSMMUG00000000694	PHLDB2	27.76	19.42	18.56	20.57	14.02	10.52	4.81	10.59
ENSMMUG00000000695	TMEM245	948.03	900.64	1504.99	1595.63	183.40	156.57	40.95	115.74
ENSMMUG00000000696	ABHD10	215.90	138.33	60.46	117.43	60.47	10.62	15.41	37.69
ENSMMUG00000000697	TAGLN3	1.25	1.00	1.00	1.57	0.51	0.00	0.00	0.81
ENSMMUG00000000698	ANGPTL4	1.05	2.10	1.00	1.09	0.09	1.33	0.00	0.02
ENSMMUG00000000699	CPSF2	549.94	500.97	875.50	1091.84	29.16	54.68	33.85	58.78
ENSMMUG00000000700	protein_coding_ENSMMUG00000000700	2321.06	3749.79	4598.75	2769.74	444.36	1162.40	747.92	307.30
ENSMMUG00000000701	pseudogene_ENSMMUG00000000701	1.07	1.03	1.00	1.04	0.13	0.06	0.00	0.05
ENSMMUG00000000703	protein_coding_ENSMMUG00000000703	14.15	5.45	9.65	7.57	5.70	3.29	0.28	1.36
ENSMMUG00000000704	NUP155	647.05	508.11	538.80	589.10	141.07	123.22	45.64	95.80
ENSMMUG00000000705	ATP1B4	1.00	1.00	1.00	1.04	0.00	0.00	0.00	0.05
ENSMMUG00000000706	FLNB	2341.88	3264.20	4255.35	4785.82	373.37	899.13	1477.51	211.21
ENSMMUG00000000707	APOBR	2278.58	4351.68	4639.34	4953.83	578.64	662.53	1022.87	2237.55
ENSMMUG00000000709	KLHL26	212.97	287.96	163.50	124.36	85.56	59.30	26.36	1.19
ENSMMUG00000000710	protein_coding_ENSMMUG00000000710	1.00	1.40	1.00	1.55	0.00	0.70	0.00	0.78
ENSMMUG00000000711	protein_coding_ENSMMUG00000000711	31.77	47.78	11.88	20.03	22.50	28.16	0.99	15.74
ENSMMUG00000000712	CDH6	16.29	18.20	10.24	8.12	5.58	13.02	1.09	0.85
ENSMMUG00000000713	HEXIM2	136.74	211.73	195.22	281.54	43.27	33.17	7.19	39.42
ENSMMUG00000000715	protein_coding_ENSMMUG00000000715	21.15	39.23	30.60	26.51	10.71	7.00	0.23	2.58
ENSMMUG00000000716	protein_coding_ENSMMUG00000000716	114.48	146.05	170.55	123.80	12.51	18.22	18.08	6.34
ENSMMUG00000000717	CD3EAP	271.96	370.04	324.99	290.48	63.94	70.10	35.84	40.12
ENSMMUG00000000718	ERCC1	659.80	948.76	824.65	545.72	157.74	274.03	156.72	87.91
ENSMMUG00000000719	SKA1	39.30	29.95	16.62	70.33	9.16	6.47	7.02	11.29
ENSMMUG00000000720	BCMO1	1.26	1.58	1.00	1.00	0.52	1.16	0.00	0.00
ENSMMUG00000000721	YWHAQ	4472.85	4068.72	4551.16	4211.64	599.34	404.29	0.31	337.70
ENSMMUG00000000722	RHBDD1	468.67	499.72	566.71	391.79	105.42	36.56	10.06	51.10
ENSMMUG00000000723	protein_coding_ENSMMUG00000000723	7.41	3.78	3.37	4.33	2.59	2.77	1.14	0.06
ENSMMUG00000000724	OR6Y1	1.00	1.00	1.00	1.00	0.00	0.00	0.00	0.00
ENSMMUG00000000725	protein_coding_ENSMMUG00000000725	1.00	1.00	1.00	1.00	0.00	0.00	0.00	0.00
ENSMMUG00000000726	OR10X1	1.00	1.00	1.00	1.00	0.00	0.00	0.00	0.00
ENSMMUG00000000727	OR10Z1	1.00	1.00	1.00	1.00	0.01	0.00	0.00	0.00
ENSMMUG00000000728	protein_coding_ENSMMUG00000000728	1.05	1.05	2.06	1.00	0.09	0.11	1.50	0.00
ENSMMUG00000000729	C2	340.00	1112.80	9424.60	3400.68	209.96	627.97	3246.37	772.83
ENSMMUG00000000730	SPTA1	20.84	23.10	8.04	32.85	31.55	17.53	3.86	22.36
ENSMMUG00000000731	protein_coding_ENSMMUG00000000731	6.75	16.00	57.74	33.55	2.98	4.97	36.18	6.36
ENSMMUG00000000732	protein_coding_ENSMMUG00000000732	1.00	1.03	1.00	1.00	0.00	0.06	0.00	0.00
ENSMMUG00000000733	pseudogene_ENSMMUG00000000733	1.00	1.00	1.00	1.00	0.00	0.00	0.00	0.00
ENSMMUG00000000734	OR6K3	1.24	1.00	1.00	1.04	0.48	0.00	0.00	0.05
ENSMMUG00000000735	RDBP	1291.32	1580.22	1945.21	1770.37	165.82	214.76	55.44	220.65
ENSMMUG00000000736	SKIV2L	2039.66	3049.43	2297.65	2507.56	119.55	360.57	90.42	124.32
ENSMMUG00000000737	HAGH	922.07	1274.78	1528.84	968.70	324.97	383.75	174.00	52.52
ENSMMUG00000000738	FAHD1	147.09	209.55	192.86	124.39	31.05	31.66	48.13	7.64
ENSMMUG00000000739	MEIOB	4.00	7.49	2.13	4.78	0.88	6.32	2.86	6.62
ENSMMUG00000000740	SPATA2	859.08	937.07	838.32	821.60	148.64	192.80	39.28	60.48
ENSMMUG00000000741	DOM3Z	444.10	571.80	454.85	508.84	66.42	97.73	19.62	110.50
ENSMMUG00000000742	PLEKHG4B	1.00	1.00	1.00	3.13	0.00	0.00	0.00	3.01
ENSMMUG00000000743	LRRC14B	1.88	4.60	1.54	2.17	0.99	2.86	0.76	0.03
ENSMMUG00000000744	FNDC8	1.00	1.03	1.00	1.57	0.00	0.06	0.00	0.81
ENSMMUG00000000746	CCDC127	190.30	195.79	256.83	231.74	51.94	44.92	50.42	48.95
ENSMMUG00000000747	STK19	664.48	942.65	1063.26	864.58	117.67	215.62	17.01	229.79
ENSMMUG00000000750	RAD51D	1873.60	2022.97	1642.63	2408.27	190.63	265.01	0.59	775.91
ENSMMUG00000000751	NLE1	531.29	667.01	317.52	450.09	37.03	125.40	53.08	76.93
ENSMMUG00000000752	AHRR	7.90	7.51	4.26	8.65	8.27	7.96	5.71	1.35
ENSMMUG00000000753	protein_coding_ENSMMUG00000000753	1.00	1.76	1.00	1.00	0.00	1.40	0.00	0.00
ENSMMUG00000000754	protein_coding_ENSMMUG00000000754	1863.90	1471.83	6591.78	7040.20	435.64	707.63	1335.02	1260.52
ENSMMUG00000000755	CYP21A2	1.00	1.05	1.00	1.00	0.00	0.11	0.00	0.00
ENSMMUG00000000756	TPRA1	767.71	1236.27	1288.51	728.99	103.63	279.96	23.29	44.10
ENSMMUG00000000757	RNF114	3008.72	5309.28	8898.47	6514.77	297.10	801.28	1889.28	2552.91
ENSMMUG00000000758	TNXB	1.30	2.44	1.54	1.04	0.45	1.42	0.76	0.05
ENSMMUG00000000759	PDE3B	2267.85	1130.37	748.25	1007.65	210.41	436.48	168.42	365.68
ENSMMUG00000000761	CYP2R1	437.90	259.36	236.87	123.40	75.08	75.79	16.34	69.41
ENSMMUG00000000763	CNR1	4.24	2.78	1.02	1.62	2.89	1.78	0.03	0.71
ENSMMUG00000000764	protein_coding_ENSMMUG00000000764	6.42	3.72	1.54	2.17	1.03	2.57	0.76	0.03
ENSMMUG00000000765	ZRANB3	192.34	114.48	100.62	135.84	29.99	48.52	12.89	54.13
ENSMMUG00000000766	KLHDC3	2915.83	3827.14	3557.39	3577.37	581.34	475.02	89.67	218.69
ENSMMUG00000000767	ZNF282	529.52	868.28	977.41	652.18	98.08	164.18	28.34	34.20
ENSMMUG00000000768	PTPRM	36.32	33.21	18.31	3.78	29.44	6.27	6.45	2.16
ENSMMUG00000000769	NLRC5	8026.75	22326.96	16893.70	18007.19	1347.78	2957.22	187.71	5795.49
ENSMMUG00000000771	protein_coding_ENSMMUG00000000771	1.00	1.00	1.00	1.00	0.00	0.00	0.00	0.00
ENSMMUG00000000772	OR2T6	1.00	1.00	1.00	1.00	0.00	0.00	0.00	0.00
ENSMMUG00000000773	protein_coding_ENSMMUG00000000773	1.00	1.00	1.00	1.00	0.00	0.00	0.00	0.00
ENSMMUG00000000774	pseudogene_ENSMMUG00000000774	1.00	1.00	1.00	1.00	0.00	0.00	0.00	0.00
ENSMMUG00000000775	ZNF132	11.82	12.65	21.42	22.15	5.25	1.34	3.75	4.84
ENSMMUG00000000776	ZMAT4	1.00	1.00	1.00	1.00	0.00	0.00	0.00	0.00
ENSMMUG00000000777	DST	1457.78	817.47	733.15	1019.15	20.06	511.20	201.90	162.89
ENSMMUG00000000778	protein_coding_ENSMMUG00000000778	1.00	1.00	1.00	1.00	0.00	0.00	0.00	0.00
ENSMMUG00000000779	NUDCD3	3729.52	5140.09	4080.38	3257.46	286.42	723.49	57.37	34.22
ENSMMUG00000000780	FEV	1.00	1.00	1.00	1.00	0.00	0.00	0.00	0.00
ENSMMUG00000000781	CRYBA2	1.00	1.00	1.00	1.00	0.00	0.00	0.00	0.00
ENSMMUG00000000782	NPC1L1	6.54	7.63	3.46	9.18	4.31	2.72	1.88	11.20
ENSMMUG00000000783	CCDC108	2.95	2.44	1.69	2.17	0.69	1.53	0.57	1.51
ENSMMUG00000000784	C13ORF34	579.01	267.97	319.28	418.32	145.88	65.18	77.29	147.81
ENSMMUG00000000785	IHH	6.57	9.68	5.10	5.42	5.87	4.57	0.20	3.02
ENSMMUG00000000786	NHEJ1	235.79	413.34	522.03	316.29	34.20	90.35	96.46	3.63
ENSMMUG00000000787	DIS3	1273.31	707.00	875.26	994.02	284.36	270.94	129.27	292.69
ENSMMUG00000000788	SLC23A3	5.80	8.47	11.07	9.74	3.27	4.62	7.90	8.98
ENSMMUG00000000789	COX18	172.39	131.60	124.22	108.75	37.71	37.92	13.95	21.39
ENSMMUG00000000790	protein_coding_ENSMMUG00000000790	428.34	435.06	473.03	495.25	95.46	139.44	43.21	4.78
ENSMMUG00000000791	CNPPD1	4813.84	8256.39	9165.60	5566.57	589.91	1882.65	1064.43	951.82
ENSMMUG00000000792	FAM134A	4821.38	6310.89	6354.58	5068.10	583.29	1660.02	496.04	1042.00
ENSMMUG00000000793	PIBF1	320.27	148.25	159.82	210.47	49.51	44.46	16.96	47.82
ENSMMUG00000000795	BEND6	15.49	10.45	11.41	13.54	5.21	4.08	2.72	5.34
ENSMMUG00000000796	KDELC2	55.39	52.14	57.21	89.26	19.82	20.27	21.07	12.29
ENSMMUG00000000797	EXPH5	148.06	105.98	73.55	54.12	60.56	56.29	40.80	36.08
ENSMMUG00000000798	BAG3	464.23	413.22	516.49	290.97	136.99	93.34	80.87	24.69
ENSMMUG00000000800	PSMD2	4564.02	6185.14	7985.71	6217.61	658.65	539.79	580.93	52.04
ENSMMUG00000000801	TMEM183A	4297.92	3931.08	3791.75	3174.08	565.84	243.19	65.98	202.32
ENSMMUG00000000802	RFX3	623.23	451.68	350.79	350.64	139.85	87.09	26.54	61.98
ENSMMUG00000000803	STAT2	3241.58	18192.50	30463.66	20145.83	493.44	5548.80	6505.20	8882.03
ENSMMUG00000000805	APOF	1.32	1.27	2.83	1.09	0.49	0.20	0.45	0.02
ENSMMUG00000000806	pseudogene_ENSMMUG00000000806	1.00	1.00	1.00	1.00	0.00	0.00	0.00	0.00
ENSMMUG00000000807	TRMU	934.03	1200.50	837.27	1174.97	258.28	395.60	36.38	561.48
ENSMMUG00000000808	MCHR2	1.00	1.58	1.09	1.03	0.01	1.16	0.13	0.04
ENSMMUG00000000809	PLP1	1.84	1.03	1.00	1.00	1.47	0.06	0.00	0.00
ENSMMUG00000000810	protein_coding_ENSMMUG00000000810	1436.68	1686.74	1702.94	1593.83	201.43	522.74	148.05	157.69
ENSMMUG00000000811	CD53	13842.93	16539.31	27722.16	36008.84	2204.73	2894.08	1191.85	17135.06
ENSMMUG00000000812	LRIF1	287.42	228.36	313.01	362.95	63.78	51.10	54.10	87.55
ENSMMUG00000000813	protein_coding_ENSMMUG00000000813	1.00	1.00	1.00	1.00	0.00	0.00	0.00	0.00
ENSMMUG00000000815	FAM83B	1.00	1.00	1.00	1.00	0.00	0.00	0.00	0.00
ENSMMUG00000000816	protein_coding_ENSMMUG00000000816	1.05	1.08	1.02	1.62	0.12	0.15	0.03	0.71
ENSMMUG00000000818	ACTL9	1.00	1.00	1.00	1.00	0.00	0.00	0.00	0.00
ENSMMUG00000000820	pseudogene_ENSMMUG00000000820	1.00	1.00	1.00	1.00	0.00	0.00	0.00	0.00
ENSMMUG00000000821	OR52W1	1.33	1.03	1.00	1.00	0.66	0.06	0.00	0.00
ENSMMUG00000000822	USP4	2805.82	3694.47	5023.27	3614.36	335.74	518.64	233.67	538.09
ENSMMUG00000000823	LMNB1	1144.87	1739.16	3861.50	5318.58	252.88	461.16	11.64	2306.62
ENSMMUG00000000824	ADAMTS18	10.93	7.85	5.10	10.83	5.29	6.19	0.20	4.57
ENSMMUG00000000825	DGAT1	2477.73	3690.44	4134.22	3824.10	410.85	482.01	453.94	118.62
ENSMMUG00000000826	STOX1	12.71	4.82	5.10	19.49	4.76	3.76	0.20	10.57
ENSMMUG00000000827	USP38	1350.77	784.34	1071.09	1044.01	314.28	106.62	0.38	12.49
ENSMMUG00000000828	GAB1	283.99	238.42	564.31	356.34	112.33	78.35	53.96	8.70
ENSMMUG00000000829	SMARCA5	5775.62	3444.69	5205.04	5914.12	895.73	1069.12	313.77	749.05
ENSMMUG00000000830	DAD1	2053.02	2196.05	2166.87	2116.65	160.15	628.18	113.13	29.71
ENSMMUG00000000833	AP2S1	1267.78	1926.25	2793.44	1204.54	279.57	541.64	544.81	155.83
ENSMMUG00000000834	protein_coding_ENSMMUG00000000834	24.45	12.94	13.51	19.48	2.84	9.34	3.08	4.69
ENSMMUG00000000835	MSLN	8.72	5.16	2.32	2.08	5.54	1.65	1.76	1.53
ENSMMUG00000000836	SBSN	3.01	4.27	1.09	1.57	2.85	3.30	0.13	0.81
ENSMMUG00000000837	GAPDHS	359.64	319.28	161.08	224.49	142.91	31.78	28.29	30.37
ENSMMUG00000000838	AGRN	208.74	1094.68	1491.65	1248.69	58.78	1009.92	109.42	399.46
ENSMMUG00000000839	mml-mir-662	1.24	1.00	1.15	1.57	0.48	0.00	0.13	0.81
ENSMMUG00000000841	TMEM147	2582.85	2948.85	2864.69	1657.64	266.12	675.90	342.09	22.22
ENSMMUG00000000842	RPUSD1	150.71	229.27	147.35	162.81	43.36	63.99	35.62	19.21
ENSMMUG00000000843	CHTF18	190.65	228.59	134.01	254.36	58.51	83.30	45.35	105.06
ENSMMUG00000000844	TTC17	2113.65	2247.72	3060.37	2346.70	133.62	296.58	99.32	397.77
ENSMMUG00000000845	ATP4A	7.54	5.19	9.06	11.36	5.72	4.11	0.54	0.57
ENSMMUG00000000846	GNG13	3.33	4.54	1.74	1.00	4.64	6.52	0.95	0.00
ENSMMUG00000000847	PRR25	2.44	3.14	1.74	1.63	0.85	3.41	0.95	0.76
ENSMMUG00000000849	protein_coding_ENSMMUG00000000849	1.00	1.00	1.00	1.00	0.00	0.00	0.00	0.00
ENSMMUG00000000850	SST	1.05	1.39	1.09	1.00	0.09	0.59	0.13	0.00
ENSMMUG00000000851	RTP2	1.00	1.08	1.00	1.03	0.00	0.15	0.00	0.04
ENSMMUG00000000853	MIOS	544.68	350.43	329.63	408.53	67.54	85.59	19.04	112.38
ENSMMUG00000000854	RPA3	1534.01	1057.80	918.21	1098.18	300.49	237.00	42.12	119.82
ENSMMUG00000000856	protein_coding_ENSMMUG00000000856	1.00	1.00	1.00	1.00	0.00	0.00	0.00	0.00
ENSMMUG00000000857	ANXA4	2377.12	3086.58	6779.18	2573.49	380.13	1796.34	772.38	488.47
ENSMMUG00000000858	GMCL1	938.26	622.17	720.90	929.00	202.07	153.80	34.81	29.28
ENSMMUG00000000859	SPRYD4	423.16	525.05	501.17	359.48	69.59	103.98	62.91	19.20
ENSMMUG00000000860	GLS2	337.81	342.58	123.69	122.32	67.00	55.10	7.06	56.14
ENSMMUG00000000861	pseudogene_ENSMMUG00000000861	1.07	1.05	1.02	2.10	0.13	0.11	0.03	1.56
ENSMMUG00000000862	GNG4	1.00	1.03	1.00	26.30	0.00	0.06	0.00	25.44
ENSMMUG00000000863	DYX1C1	2.15	2.03	1.09	1.03	1.35	2.40	0.13	0.04
ENSMMUG00000000864	pseudogene_ENSMMUG00000000864	1.00	1.00	1.00	1.00	0.00	0.00	0.00	0.00
ENSMMUG00000000866	SCD5	1.00	1.00	1.00	1.00	0.00	0.00	0.00	0.00
ENSMMUG00000000868	SLC30A1	648.93	591.44	904.08	661.06	151.72	269.39	105.27	254.78
ENSMMUG00000000869	SNRPC	1950.89	2040.29	2413.92	1837.11	212.98	485.30	144.35	123.69
ENSMMUG00000000870	TLR5	81.44	96.25	607.71	1337.95	16.00	35.73	41.84	966.45
ENSMMUG00000000871	MVB12B	868.01	2042.83	3005.91	1129.94	99.13	493.92	780.11	151.00
ENSMMUG00000000872	GUCA1C	1.01	1.00	1.67	2.16	0.01	0.00	0.95	1.44
ENSMMUG00000000873	RABGGTB	1855.31	1132.86	947.61	886.40	507.96	294.94	123.39	300.73
ENSMMUG00000000874	CHST1	1.50	2.57	1.67	1.00	1.01	2.37	0.95	0.00
ENSMMUG00000000875	MSH4	1.00	1.00	1.09	2.17	0.01	0.00	0.13	0.03
ENSMMUG00000000876	pseudogene_ENSMMUG00000000876	1.05	1.00	1.00	1.00	0.09	0.00	0.00	0.00
ENSMMUG00000000877	protein_coding_ENSMMUG00000000877	1.00	1.00	1.00	1.00	0.00	0.00	0.00	0.00
ENSMMUG00000000878	COMMD3	961.52	700.68	720.94	608.77	192.22	87.44	82.56	188.73
ENSMMUG00000000879	protein_coding_ENSMMUG00000000879	1.00	1.00	1.00	1.00	0.00	0.00	0.00	0.00
ENSMMUG00000000880	SCIN	36.02	102.31	332.65	1211.03	45.19	71.55	236.96	155.74
ENSMMUG00000000881	protein_coding_ENSMMUG00000000881	896.07	615.27	629.88	726.03	89.75	50.41	20.68	145.53
ENSMMUG00000000882	SPAG6	4.77	2.18	1.09	1.04	1.53	0.59	0.13	0.05
ENSMMUG00000000884	protein_coding_ENSMMUG00000000884	2.67	2.51	1.00	1.00	1.28	1.71	0.00	0.00
ENSMMUG00000000886	RRS1	538.32	494.43	393.72	320.27	54.48	86.60	64.13	60.40
ENSMMUG00000000887	ADHFE1	1.36	1.43	1.02	1.57	0.70	0.45	0.03	0.81
ENSMMUG00000000889	protein_coding_ENSMMUG00000000889	1.00	1.00	1.00	1.00	0.00	0.00	0.00	0.00
ENSMMUG00000000890	protein_coding_ENSMMUG00000000890	1.00	1.00	1.02	1.00	0.00	0.00	0.03	0.00
ENSMMUG00000000891	protein_coding_ENSMMUG00000000891	4.77	2.77	3.49	3.79	0.91	2.58	3.38	0.79
ENSMMUG00000000892	KCNQ3	1.00	2.42	1.00	1.03	0.02	2.12	0.00	0.04
ENSMMUG00000000893	EP300	5285.62	5551.39	7299.37	8303.04	998.99	1324.91	1.11	1091.15
ENSMMUG00000000894	KIAA1524	181.89	88.62	73.46	210.00	49.89	52.68	24.62	113.28
ENSMMUG00000000895	ARMC5	283.09	474.49	291.35	279.07	62.68	262.02	32.40	95.37
ENSMMUG00000000896	TGFB1I1	61.01	42.36	8.00	73.29	82.10	15.47	2.36	85.39
ENSMMUG00000000897	SLC5A2	1.00	1.31	1.02	1.09	0.00	0.61	0.03	0.02
ENSMMUG00000000898	DZIP3	807.56	404.45	399.04	719.82	140.89	169.08	122.78	348.43
ENSMMUG00000000899	C20H16ORF58	614.41	1035.33	854.08	762.52	204.64	230.93	3.01	298.26
ENSMMUG00000000900	ADPRH	1012.29	1703.77	4028.29	4360.96	346.10	681.07	555.46	1980.31
ENSMMUG00000000901	AHSP	38.40	55.05	40.19	15.01	54.16	91.69	56.18	16.03
ENSMMUG00000000902	PLA1A	129.06	238.88	1281.43	355.77	91.22	140.49	424.29	0.87
ENSMMUG00000000903	LHFPL1	15.06	7.89	15.24	16.78	4.46	4.73	2.14	2.44
ENSMMUG00000000905	POPDC2	14.27	11.08	15.00	14.62	12.87	7.88	10.60	8.30
ENSMMUG00000000906	COX17	635.19	655.80	1048.58	1024.50	101.53	163.16	93.82	258.42
ENSMMUG00000000907	C3ORF15	2.40	8.17	6.94	13.54	0.91	3.90	5.25	8.28
ENSMMUG00000000908	SUCLG1	2437.77	3029.76	3579.15	2510.81	354.89	494.00	79.61	292.57
ENSMMUG00000000911	ILDR1	23.12	36.26	18.46	36.81	6.22	4.40	7.84	13.76
ENSMMUG00000000912	CD86	2779.34	2939.43	5535.90	1433.29	910.78	1374.53	168.69	148.92
ENSMMUG00000000913	protein_coding_ENSMMUG00000000913	2.59	1.83	1.67	1.09	1.77	1.06	0.95	0.02
ENSMMUG00000000914	CCNG2	813.56	509.79	425.23	966.22	236.41	83.40	35.15	413.84
ENSMMUG00000000915	LRGUK	1.34	1.00	1.09	3.25	0.69	0.01	0.13	3.00
ENSMMUG00000000916	SLC35B4	142.30	124.98	229.30	240.18	38.80	32.49	82.04	34.27
ENSMMUG00000000917	AKR1B1	3558.11	4592.73	3986.05	1917.02	668.90	1127.76	607.33	88.06
ENSMMUG00000000918	ATP9A	54.07	48.09	82.94	463.83	28.49	10.66	30.54	217.15
ENSMMUG00000000921	protein_coding_ENSMMUG00000000921	9.53	6.30	5.14	2.71	1.19	2.80	1.30	0.78
ENSMMUG00000000923	ULBP1	3.15	3.34	2.25	4.88	2.05	2.53	1.77	0.81
ENSMMUG00000000924	HOXC11	39.43	26.43	50.59	45.30	14.27	10.47	6.10	22.91
ENSMMUG00000000925	HOXC10	1.05	1.03	1.00	1.00	0.09	0.06	0.00	0.00
ENSMMUG00000000926	HOXC9	1.00	1.00	1.09	1.00	0.00	0.00	0.13	0.00
ENSMMUG00000000927	ZNF805	246.08	215.19	148.30	105.97	34.03	28.01	41.55	2.92
ENSMMUG00000000928	HOXC8	1.00	1.00	1.00	1.00	0.00	0.00	0.00	0.00
ENSMMUG00000000929	AURKC	23.78	29.46	70.07	3.79	17.33	22.53	6.13	0.68
ENSMMUG00000000930	pseudogene_ENSMMUG00000000930	7.43	24.65	14.86	12.45	4.60	22.91	4.58	0.91
ENSMMUG00000000931	SLC35A3	341.61	222.22	313.30	366.73	43.05	48.56	2.28	44.88
ENSMMUG00000000932	PPP2R3A	50.32	23.64	23.32	22.71	22.05	7.32	3.22	1.15
ENSMMUG00000000933	MSL2	2060.53	1347.13	1174.91	1580.31	473.25	185.22	207.74	570.64
ENSMMUG00000000934	C9orf96	16.08	26.75	14.78	20.56	6.59	19.67	1.57	3.23
ENSMMUG00000000935	REXO4	460.20	692.63	570.85	513.64	127.48	246.15	143.67	1.58
ENSMMUG00000000937	ADAMTS13	138.46	239.96	105.61	139.64	29.69	152.83	29.50	68.16
ENSMMUG00000000938	LRRN1	24.53	18.06	2.87	24.87	24.18	13.85	1.07	25.40
ENSMMUG00000000940	CCL18	12.54	9.21	19.05	3.78	14.35	7.51	7.02	2.16
ENSMMUG00000000943	ERLIN2	818.67	767.08	1910.17	1024.06	82.70	62.16	524.07	176.93
ENSMMUG00000000945	PROSC	543.19	556.83	1161.60	870.62	73.93	76.00	24.67	34.33
ENSMMUG00000000946	CPM	339.15	460.67	465.54	411.28	147.75	87.49	281.49	147.21
ENSMMUG00000000947	MSC	44.72	47.56	21.68	80.61	12.39	19.87	5.30	13.64
ENSMMUG00000000948	RERGL	1.00	1.26	1.00	1.03	0.01	0.52	0.00	0.04
ENSMMUG00000000949	FGF12	2.44	2.04	2.87	4.33	1.16	1.68	1.07	4.49
ENSMMUG00000000950	PTTG1IP	2824.79	3141.40	5235.93	6060.65	669.00	950.37	761.32	3524.81
ENSMMUG00000000951	ITGB2	25492.15	34466.51	53099.36	34009.25	12917.42	13616.85	22977.05	12642.22
ENSMMUG00000000952	C1orf94	1.05	1.00	1.00	1.00	0.09	0.00	0.00	0.00
ENSMMUG00000000953	FAM207A	796.23	1222.19	748.44	691.79	41.17	274.21	32.98	79.60
ENSMMUG00000000955	USP15	5878.55	3904.66	5933.31	7916.47	1088.35	2196.57	23.77	1849.88
ENSMMUG00000000956	MON2	1389.67	950.20	1118.31	1352.73	216.77	294.17	6.86	14.75
ENSMMUG00000000957	C12orf61	2.74	1.45	2.23	5.95	2.05	1.37	1.27	0.65
ENSMMUG00000000958	AKR1C4	12.77	15.71	6.00	9.75	10.33	16.44	6.20	4.55
ENSMMUG00000000959	CYP11B2	1.00	1.00	1.00	1.00	0.00	0.00	0.00	0.00
ENSMMUG00000000960	WDR1	9701.15	12793.47	16702.38	12330.54	2515.74	1529.01	3392.69	1129.18
ENSMMUG00000000962	H2AFV	2984.04	2735.26	2558.21	3156.74	296.57	347.23	188.55	72.45
ENSMMUG00000000963	SDC2	997.44	462.34	504.04	70.35	590.72	567.70	344.19	21.58
ENSMMUG00000000964	PADI1	1.00	1.05	1.00	1.09	0.00	0.11	0.00	0.02
ENSMMUG00000000965	TNKS	2866.70	1838.94	1642.83	1822.75	416.93	582.34	32.48	33.79
ENSMMUG00000000966	TPX2	158.53	112.80	114.93	606.10	69.15	11.13	2.14	2.48
ENSMMUG00000000968	MYLK2	1.30	1.04	1.00	1.57	0.45	0.07	0.00	0.81
ENSMMUG00000000969	FOXS1	1.00	1.47	1.00	1.00	0.00	0.68	0.00	0.00
ENSMMUG00000000970	DUSP15	1.00	1.00	1.00	1.00	0.00	0.00	0.00	0.00
ENSMMUG00000000971	TTLL9	5.21	5.07	9.18	6.50	3.62	2.57	3.98	1.56
ENSMMUG00000000972	TNK2	4267.27	11863.52	13530.54	9527.60	655.29	3922.54	1646.08	1359.97
ENSMMUG00000000973	PDRG1	1482.48	1553.14	1210.72	1012.79	99.10	301.91	197.00	110.73
ENSMMUG00000000974	MSH2	350.03	277.83	264.28	529.63	61.70	62.58	53.46	97.91
ENSMMUG00000000975	PKHD1L1	151.27	61.32	39.83	114.78	150.08	29.67	30.48	116.40
ENSMMUG00000000976	KCNK12	4.59	2.81	1.00	1.04	2.01	1.86	0.00	0.05
ENSMMUG00000000978	CRAMP1L	920.97	1356.55	1230.58	1422.38	44.58	301.46	68.54	115.64
ENSMMUG00000000979	HN1L	466.25	584.06	607.87	789.96	63.49	91.80	86.00	7.46
ENSMMUG00000000980	YPEL3	5182.32	5862.97	3655.85	6400.97	433.29	1017.52	13.06	2328.52
ENSMMUG00000000981	TBX6	6.99	8.48	7.33	19.45	2.82	5.15	1.48	4.14
ENSMMUG00000000982	PPP4C	3676.79	4761.61	5329.04	4575.28	231.31	548.45	389.24	639.25
ENSMMUG00000000983	ALDOA	19537.01	31077.69	50564.27	39176.13	3888.79	9784.65	66.26	13616.99
ENSMMUG00000000984	VILL	7.19	13.23	10.05	8.64	2.10	3.12	4.97	2.82
ENSMMUG00000000985	PLCD1	924.25	1292.06	1987.18	746.27	222.25	208.25	684.27	274.50
ENSMMUG00000000986	IL36B	1.00	1.00	1.00	1.00	0.00	0.00	0.00	0.00
ENSMMUG00000000987	DLEC1	5.91	4.40	7.16	7.58	3.88	3.04	6.05	3.05
ENSMMUG00000000988	IL36A	3.06	1.08	1.09	1.55	4.14	0.15	0.13	0.78
ENSMMUG00000000989	IL36G	1.01	1.00	1.00	1.00	0.01	0.00	0.00	0.00
ENSMMUG00000000990	ACAA1	1221.04	2056.70	4040.51	2219.10	285.03	530.81	1145.46	750.65
ENSMMUG00000000991	REG1A	1.00	1.00	1.00	1.00	0.00	0.00	0.00	0.00
ENSMMUG00000000994	EPS15L1	988.43	1410.24	1437.91	1080.22	186.78	316.76	164.80	15.65
ENSMMUG00000000995	MYD88	4771.03	10455.24	27553.57	11755.31	1501.62	3549.11	12151.61	8854.15
ENSMMUG00000000996	OXSR1	2119.46	1591.31	3090.67	2069.23	315.83	195.20	879.08	474.62
ENSMMUG00000000997	PERP	204.58	140.43	56.55	144.97	174.91	97.62	21.90	19.69
ENSMMUG00000000999	pseudogene_ENSMMUG00000000999	1.00	1.00	1.00	1.00	0.00	0.00	0.00	0.00
ENSMMUG00000001000	KCTD14	33.00	557.70	7449.05	2059.19	34.16	220.05	452.53	532.15
ENSMMUG00000001001	protein_coding_ENSMMUG00000001001	1.00	1.00	1.00	1.00	0.00	0.00	0.00	0.00
ENSMMUG00000001002	SLC23A1	13.29	22.65	21.82	26.52	3.72	9.68	8.99	20.24
ENSMMUG00000001003	WBSCR16	676.05	887.52	591.04	645.73	119.89	158.39	50.38	44.40
ENSMMUG00000001005	DDX21	5904.10	3097.92	3526.83	2841.77	1691.74	812.74	108.70	514.44
ENSMMUG00000001006	DDX50	1880.00	1160.84	1601.57	1764.33	161.00	173.49	51.15	403.54
ENSMMUG00000001008	SYNE2	2146.08	1729.50	2593.84	2230.43	538.72	768.07	295.76	197.62
ENSMMUG00000001009	PDE6H	161.61	98.63	59.18	41.10	63.77	38.11	32.53	0.58
ENSMMUG00000001010	TAF13	52.15	37.69	72.81	72.43	15.38	3.14	10.70	6.33
ENSMMUG00000001011	protein_coding_ENSMMUG00000001011	1.00	1.08	1.00	1.03	0.00	0.15	0.00	0.04
ENSMMUG00000001012	PLCB4	4.94	1.37	1.67	2.61	4.19	0.49	0.95	2.27
ENSMMUG00000001014	HSD11B1	1.61	4.08	18.93	39.23	0.74	2.44	8.77	34.08
ENSMMUG00000001016	APOBEC3H	686.23	1900.35	2592.10	2671.49	228.12	496.75	107.67	984.88
ENSMMUG00000001017	protein_coding_ENSMMUG00000001017	3.31	3.89	2.77	2.17	2.66	2.33	1.97	0.03
ENSMMUG00000001018	MRS2	327.53	274.35	326.49	301.95	67.81	62.49	49.52	92.49
ENSMMUG00000001019	protein_coding_ENSMMUG00000001019	6.13	6.37	7.28	3.79	4.45	2.65	2.99	0.79
ENSMMUG00000001021	MIA3	2116.31	1519.30	2167.92	2007.24	172.15	290.83	169.61	453.28
ENSMMUG00000001024	ELK4	548.47	495.14	452.97	511.88	143.50	236.05	14.03	145.45
ENSMMUG00000001025	pseudogene_ENSMMUG00000001025	1.00	1.00	1.00	1.00	0.00	0.00	0.00	0.00
ENSMMUG00000001026	BLMH	1816.47	1483.84	1611.20	1216.11	58.63	96.65	31.12	32.59
ENSMMUG00000001027	protein_coding_ENSMMUG00000001027	5730.89	7137.15	9139.51	6464.86	577.71	1573.23	443.85	553.74
ENSMMUG00000001028	SNRK	13384.57	7101.10	4729.32	5886.51	3707.21	1098.66	29.00	1895.70
ENSMMUG00000001029	ANO10	470.01	392.01	895.35	1464.95	72.71	101.45	215.57	1058.92
ENSMMUG00000001030	MCF2L	231.58	310.57	87.66	146.63	79.57	209.55	15.28	35.16
ENSMMUG00000001031	ABHD5	224.94	138.33	299.50	645.13	18.57	35.55	15.11	206.43
ENSMMUG00000001034	ZMYND12	65.16	60.10	72.89	70.30	14.23	12.27	6.58	2.46
ENSMMUG00000001035	PRMT5	778.59	1271.02	1454.51	1151.50	125.80	232.52	204.72	116.97
ENSMMUG00000001036	F7	2.17	1.78	3.41	8.64	1.34	1.25	3.40	10.45
ENSMMUG00000001037	RHOH	2162.49	2220.30	1900.07	2700.70	411.49	325.73	323.15	1150.87
ENSMMUG00000001038	F10	20.82	16.95	14.70	27.60	14.10	8.34	1.45	21.73
ENSMMUG00000001039	PROZ	23.37	25.80	22.15	33.56	15.59	12.10	1.60	22.54
ENSMMUG00000001040	NUGGC	36.08	51.49	26.10	84.94	15.24	35.43	1.26	69.64
ENSMMUG00000001041	PCID2	704.82	807.61	814.19	660.52	76.01	97.42	28.88	112.99
ENSMMUG00000001043	PRUNE2	13.71	15.93	104.26	271.35	3.94	7.12	18.33	237.15
ENSMMUG00000001044	AKT1	3702.63	5416.58	5055.22	3732.71	804.75	1032.70	628.30	35.61
ENSMMUG00000001045	IQCB1	433.67	334.02	269.60	284.04	115.56	126.56	62.28	57.68
ENSMMUG00000001047	ZBTB42	38.19	100.71	97.44	57.81	8.30	13.69	19.05	11.69
ENSMMUG00000001048	EAF2	1171.68	1313.51	1318.93	830.12	529.47	283.98	702.91	50.67
ENSMMUG00000001049	SLC15A2	876.80	745.87	628.07	529.31	522.48	392.37	305.77	273.69
ENSMMUG00000001050	APOL6	560.54	5408.62	16932.68	18980.25	127.47	1787.07	130.06	14733.42
ENSMMUG00000001051	MAP2K6	582.64	418.54	237.05	208.54	80.50	74.24	52.09	39.71
ENSMMUG00000001053	INO80D	508.15	434.58	566.87	479.83	109.70	162.59	24.34	78.09
ENSMMUG00000001054	EEF1B2	28657.81	25568.86	14742.90	11336.29	4662.82	6803.10	1318.17	724.03
ENSMMUG00000001056	OR52M1	1.00	1.00	1.00	1.00	0.00	0.00	0.00	0.00
ENSMMUG00000001057	pseudogene_ENSMMUG00000001057	286.08	280.99	828.35	66.40	146.99	107.65	406.48	21.87
ENSMMUG00000001058	TTC28	148.12	121.22	65.07	72.50	75.75	58.72	2.89	14.26
ENSMMUG00000001060	RYR2	63.18	41.16	40.79	28.61	35.11	13.19	0.19	10.63
ENSMMUG00000001061	BICD2	1853.03	2068.65	3034.73	2388.88	362.73	180.20	565.18	231.04
ENSMMUG00000001062	protein_coding_ENSMMUG00000001062	19394.10	15269.84	13008.50	12941.26	828.96	600.26	1196.05	253.57
ENSMMUG00000001063	KIAA0947	3064.06	1883.34	1898.78	2255.48	491.65	746.89	5.10	759.74
ENSMMUG00000001064	pseudogene_ENSMMUG00000001064	1.00	1.00	1.00	1.00	0.00	0.00	0.00	0.00
ENSMMUG00000001065	protein_coding_ENSMMUG00000001065	1.00	1.00	1.00	1.00	0.00	0.00	0.00	0.00
ENSMMUG00000001066	MMP26	1.00	1.00	1.00	1.00	0.00	0.00	0.00	0.00
ENSMMUG00000001067	protein_coding_ENSMMUG00000001067	1.00	1.00	1.00	1.00	0.00	0.00	0.00	0.00
ENSMMUG00000001068	OR51L1	1.00	1.00	1.00	1.00	0.00	0.00	0.00	0.00
ENSMMUG00000001069	OR52J3	1.00	1.00	1.00	1.00	0.00	0.00	0.00	0.00
ENSMMUG00000001070	pseudogene_ENSMMUG00000001070	1.00	1.00	1.67	1.00	0.01	0.00	0.95	0.00
ENSMMUG00000001071	OR52E2	1.00	1.00	1.00	1.00	0.00	0.00	0.00	0.00
ENSMMUG00000001072	pseudogene_ENSMMUG00000001072	1.00	1.00	1.00	1.00	0.00	0.00	0.00	0.00
ENSMMUG00000001073	GEMIN2	1.00	1.00	1.00	1.00	0.00	0.00	0.00	0.00
ENSMMUG00000001074	protein_coding_ENSMMUG00000001074	92.31	82.02	85.34	54.51	24.20	14.28	25.62	20.57
ENSMMUG00000001075	protein_coding_ENSMMUG00000001075	1058.72	1239.51	1729.54	648.92	218.43	229.35	483.69	337.88
ENSMMUG00000001077	CCK	8.55	2.11	1.67	1.03	11.04	3.35	0.95	0.04
ENSMMUG00000001078	ATP6V1C1	1313.56	1001.08	1892.60	2536.49	275.88	129.41	27.01	45.32
ENSMMUG00000001079	AK4	15.60	21.67	43.85	36.20	9.42	14.00	8.40	7.58
ENSMMUG00000001081	HELT	1.00	1.00	1.00	1.00	0.00	0.00	0.00	0.00
ENSMMUG00000001083	GLYATL1	7.30	5.93	5.60	20.57	6.94	4.50	2.42	16.48
ENSMMUG00000001084	KIAA0586	330.05	217.44	255.86	419.45	36.42	63.70	14.26	30.85
ENSMMUG00000001088	PTCHD1	5.10	2.82	2.87	4.87	2.94	1.88	1.07	0.67
ENSMMUG00000001089	pseudogene_ENSMMUG00000001089	6.55	4.02	8.11	10.29	3.61	1.24	6.87	5.30
ENSMMUG00000001090	DACT1	392.67	501.15	405.96	252.18	137.44	151.70	191.50	82.97
ENSMMUG00000001091	WHSC1L1	5273.88	3635.08	3661.87	4280.44	676.80	935.43	473.93	433.80
ENSMMUG00000001092	TMEM63C	11.22	5.75	3.97	3.76	15.32	2.91	0.32	3.64
ENSMMUG00000001093	protein_coding_ENSMMUG00000001093	1.00	1.00	1.00	1.00	0.00	0.00	0.00	0.00
ENSMMUG00000001094	NGB	9.28	11.48	5.18	6.50	1.68	2.91	2.81	1.56
ENSMMUG00000001095	POMT2	223.52	303.25	290.76	194.22	77.73	66.32	69.77	34.36
ENSMMUG00000001096	TCAIM	347.66	236.44	322.77	338.23	52.19	30.84	58.89	123.15
ENSMMUG00000001097	GSTZ1	397.88	660.47	1002.14	511.12	90.87	193.17	87.07	52.06
ENSMMUG00000001098	TMED8	1012.72	806.60	875.82	635.85	309.97	169.72	150.36	214.11
ENSMMUG00000001099	SAMD15	2.89	3.05	1.69	3.70	2.81	2.41	0.57	3.82
ENSMMUG00000001100	UBXN2B	241.14	157.93	293.46	321.59	62.01	30.55	126.54	30.03
ENSMMUG00000001102	KCNE4	4.45	7.45	5.65	3.76	3.22	0.91	0.90	3.64
ENSMMUG00000001103	GPR87	1.00	2.69	2.83	2.17	0.02	1.72	0.45	0.03
ENSMMUG00000001105	P2RY12	297.57	427.80	1084.93	2285.94	120.74	136.32	11.71	1787.15
ENSMMUG00000001106	ZNF160	688.38	582.83	761.99	994.53	210.45	257.88	109.04	61.82
ENSMMUG00000001107	IGSF10	6.62	1.32	1.09	1.00	8.62	0.62	0.13	0.00
ENSMMUG00000001108	PTPRT	1.07	1.35	3.20	1.62	0.12	0.69	4.28	0.71
ENSMMUG00000001110	B3GNTL1	164.93	242.93	127.81	129.23	35.02	95.80	34.54	0.38
ENSMMUG00000001111	METRNL	2601.29	2738.03	4437.62	1050.85	561.84	1076.19	2185.96	604.92
ENSMMUG00000001112	TAS2R16	1.00	1.00	1.00	1.00	0.00	0.00	0.00	0.00
ENSMMUG00000001114	SPANXN2	1.00	1.36	1.00	1.03	0.00	1.00	0.00	0.04
ENSMMUG00000001116	SUZ12	787.73	457.48	398.81	754.24	132.62	134.81	21.84	184.16
ENSMMUG00000001118	WDR11	1079.94	876.34	1099.99	923.57	87.95	281.61	174.99	215.22
ENSMMUG00000001119	UTS2R	1.00	1.00	1.00	1.55	0.00	0.00	0.00	0.78
ENSMMUG00000001120	protein_coding_ENSMMUG00000001120	136.25	110.92	33.74	22.72	55.53	36.29	11.83	0.32
ENSMMUG00000001121	ZNF689	491.20	748.91	611.88	516.48	51.76	133.63	34.63	97.15
ENSMMUG00000001122	ZNF688	192.16	301.79	492.98	474.29	31.12	48.69	52.48	191.21
ENSMMUG00000001123	ZNF764	126.38	214.77	115.39	87.65	19.97	45.06	5.85	18.88
ENSMMUG00000001124	INHBE	1.86	2.18	1.74	1.55	0.62	0.59	0.95	0.78
ENSMMUG00000001125	SETD4	311.53	336.12	244.24	247.19	101.12	68.99	16.31	29.22
ENSMMUG00000001126	TIA1	1727.84	1536.88	2015.34	1939.36	71.87	291.66	227.15	142.05
ENSMMUG00000001127	TIMP4	1.86	1.48	1.00	1.00	1.00	0.81	0.00	0.00
ENSMMUG00000001128	IQCD	27.30	23.81	14.82	41.14	9.10	9.11	3.08	16.76
ENSMMUG00000001129	RITA1	293.58	308.55	229.83	283.51	51.34	83.38	24.61	62.82
ENSMMUG00000001130	ANKRD33B	84.05	81.20	56.05	51.41	20.60	28.17	35.61	16.17
ENSMMUG00000001131	DAP	1260.64	2087.80	2729.95	1502.53	195.80	389.58	428.83	259.01
ENSMMUG00000001132	CDKN2B	64.38	36.47	68.52	133.82	26.64	8.24	1.02	54.03
ENSMMUG00000001133	SH3BGR	2.12	3.36	2.83	2.71	1.09	2.57	0.45	2.25
ENSMMUG00000001134	protein_coding_ENSMMUG00000001134	55.80	42.49	14.44	34.10	20.42	15.72	9.04	10.04
ENSMMUG00000001136	KLK13	1.00	1.00	1.00	1.00	0.00	0.00	0.00	0.00
ENSMMUG00000001137	MTAP	485.89	439.51	451.41	467.98	98.63	67.84	1.18	97.04
ENSMMUG00000001138	USP27X	33.35	48.24	50.31	43.84	10.10	10.95	17.34	20.48
ENSMMUG00000001139	POU6F1	265.42	315.87	125.80	154.15	42.67	93.08	44.83	14.67
ENSMMUG00000001140	protein_coding_ENSMMUG00000001140	1.00	1.00	1.00	1.00	0.00	0.00	0.00	0.00
ENSMMUG00000001141	BNC2	28.48	20.92	41.85	8.12	5.24	13.78	20.46	6.74
ENSMMUG00000001142	KRT40	1.00	2.09	1.67	2.10	0.01	1.81	0.95	1.56
ENSMMUG00000001143	CLDN3	2.90	5.29	2.06	2.64	3.52	5.02	1.50	2.32
ENSMMUG00000001145	TMEM194B	181.70	105.91	120.06	155.31	35.80	36.02	19.45	51.46
ENSMMUG00000001147	C2ORF29	1325.32	1088.39	2085.65	2063.27	167.62	96.51	135.41	370.24
ENSMMUG00000001149	RNF149	4332.09	4968.88	12620.23	27741.47	663.46	1208.37	1493.18	23871.16
ENSMMUG00000001150	PRIM2	443.84	355.89	535.28	321.29	32.23	26.47	104.62	38.35
ENSMMUG00000001151	MTUS1	2.61	4.33	4.01	2.17	1.63	1.26	1.18	0.03
ENSMMUG00000001152	NUF2	83.57	40.34	35.82	279.21	56.50	29.47	4.54	75.99
ENSMMUG00000001153	PDGFRL	1.00	1.00	1.00	1.00	0.00	0.00	0.00	0.00
ENSMMUG00000001154	NUDT16	373.00	662.70	1319.96	570.94	51.69	169.57	130.41	5.18
ENSMMUG00000001155	ACSL5	1842.57	2076.83	3427.06	3255.43	322.22	240.03	11.67	142.34
ENSMMUG00000001156	POLN	6.45	7.08	6.74	4.34	3.43	1.90	2.29	3.01
ENSMMUG00000001157	ZDHHC6	1874.49	1257.35	1779.23	1823.96	450.16	180.87	84.96	429.54
ENSMMUG00000001158	HAUS3	353.32	152.67	125.49	194.61	92.20	34.44	28.14	10.49
ENSMMUG00000001160	MXD4	5962.66	8103.68	5440.46	2896.58	1437.21	2329.43	722.32	385.68
ENSMMUG00000001161	VTI1A	417.21	361.40	500.21	395.13	77.72	53.50	94.66	134.19
ENSMMUG00000001163	PDE1A	1.34	1.03	1.02	1.04	0.68	0.06	0.03	0.05
ENSMMUG00000001165	pseudogene_ENSMMUG00000001165	1.05	1.26	1.54	1.55	0.09	0.52	0.76	0.78
ENSMMUG00000001166	LYL1	353.87	576.75	631.72	367.24	85.11	235.08	147.80	93.38
ENSMMUG00000001167	TRMT1	826.41	1269.99	846.40	806.96	123.57	121.78	87.90	79.02
ENSMMUG00000001168	protein_coding_ENSMMUG00000001168	2358.03	1535.40	1233.62	1450.28	820.89	469.52	514.87	93.53
ENSMMUG00000001169	SLC12A8	1162.50	784.29	798.11	1142.52	79.32	231.76	0.86	16.85
ENSMMUG00000001171	PPP1R1C	1.05	1.08	1.00	1.00	0.09	0.15	0.00	0.00
ENSMMUG00000001172	protein_coding_ENSMMUG00000001172	2.37	2.86	4.07	4.30	0.82	2.48	4.20	4.37
ENSMMUG00000001174	protein_coding_ENSMMUG00000001174	1.25	1.00	1.00	1.03	0.48	0.00	0.00	0.04
ENSMMUG00000001175	protein_coding_ENSMMUG00000001175	2.08	2.82	1.67	3.23	1.89	3.58	0.95	2.90
ENSMMUG00000001176	SPG20	395.65	245.11	555.26	720.57	125.97	98.02	321.29	335.67
ENSMMUG00000001178	CCNA1	1.00	1.40	7.77	1.09	0.02	0.70	5.22	0.02
ENSMMUG00000001179	PIP4K2C	1603.78	1952.49	2210.97	2252.79	100.23	278.00	8.75	533.82
ENSMMUG00000001180	DTX3	1057.07	1071.16	535.65	619.90	195.29	142.33	34.04	85.21
ENSMMUG00000001181	SLC26A10	1.06	1.00	1.00	1.00	0.11	0.00	0.00	0.00
ENSMMUG00000001182	B4GALNT1	18.94	48.65	11.73	43.17	8.23	28.05	5.54	17.05
ENSMMUG00000001183	NOLC1	737.87	823.94	1014.65	1239.30	83.56	68.49	72.56	191.73
ENSMMUG00000001185	TRA2B	6436.99	4360.39	4812.44	5487.16	1068.48	571.80	173.69	191.76
ENSMMUG00000001186	PPRC1	1181.72	1433.05	1362.13	1204.13	233.16	74.02	36.38	183.15
ENSMMUG00000001187	MAPK15	1.00	1.00	1.00	6.46	0.00	0.00	0.00	8.98
ENSMMUG00000001190	TMPRSS9	13.75	19.74	20.97	12.45	5.06	19.29	0.03	3.85
ENSMMUG00000001191	TIMM13	860.36	1188.42	944.04	687.95	113.54	264.58	180.23	61.17
ENSMMUG00000001192	LMNB2	452.31	655.56	627.69	736.82	147.71	134.89	131.64	132.44
ENSMMUG00000001193	ZNF180	157.14	94.54	91.30	126.59	23.72	26.12	24.67	19.43
ENSMMUG00000001197	EGLN2	3508.52	4301.07	3022.05	3020.35	242.53	607.94	131.97	244.20
ENSMMUG00000001198	SPINK14	1.00	1.00	1.00	1.00	0.00	0.00	0.00	0.00
ENSMMUG00000001199	SETD3	1912.17	1691.77	2341.11	1579.03	188.49	146.49	166.86	69.32
ENSMMUG00000001200	pseudogene_ENSMMUG00000001200	13.73	11.94	5.69	5.40	3.00	4.08	0.61	2.87
ENSMMUG00000001201	CCNK	1032.25	837.81	1051.55	787.34	96.08	60.79	108.56	105.82
ENSMMUG00000001203	pseudogene_ENSMMUG00000001203	10.38	12.30	8.55	6.50	7.00	6.64	1.66	1.56
ENSMMUG00000001204	protein_coding_ENSMMUG00000001204	1.00	1.00	1.00	1.00	0.00	0.00	0.00	0.00
ENSMMUG00000001205	TTC37	1373.64	913.20	1388.03	1760.02	75.39	359.47	92.50	412.30
ENSMMUG00000001206	SCGB1D4	1.00	1.00	1.00	1.00	0.00	0.00	0.00	0.00
ENSMMUG00000001207	HABP2	1.00	1.00	1.02	1.00	0.00	0.00	0.03	0.00
ENSMMUG00000001208	NRAP	1.00	1.00	1.00	1.00	0.00	0.00	0.00	0.00
ENSMMUG00000001209	ARSK	71.20	55.64	52.52	53.04	18.66	15.94	5.73	19.87
ENSMMUG00000001210	protein_coding_ENSMMUG00000001210	140.10	114.77	80.01	53.99	21.48	10.97	4.70	18.36
ENSMMUG00000001211	GPR150	1.49	1.05	1.00	1.00	0.98	0.11	0.00	0.00
ENSMMUG00000001212	RFESD	25.51	19.83	20.58	19.49	7.31	9.59	6.69	13.52
ENSMMUG00000001213	SPATA9	20.02	19.31	11.92	20.57	7.26	10.02	0.52	9.12
ENSMMUG00000001214	ALG10B	226.33	150.56	145.27	117.45	46.55	35.08	10.97	55.34
ENSMMUG00000001216	MPZ	376.16	422.68	482.26	485.09	66.32	93.10	8.10	102.01
ENSMMUG00000001217	CASP7	792.93	696.53	1631.76	1572.46	249.61	204.36	160.85	909.64
ENSMMUG00000001218	PLEKHS1	1.00	1.31	1.00	1.00	0.00	0.61	0.00	0.00
ENSMMUG00000001219	MRPL4	311.31	481.00	387.96	366.68	77.00	83.37	59.83	28.70
ENSMMUG00000001220	EMR1	791.08	1333.86	3819.98	7254.01	347.35	773.28	1918.80	4180.66
ENSMMUG00000001221	SVEP1	1.00	2.40	1.00	46.56	0.00	2.41	0.00	53.25
ENSMMUG00000001223	pseudogene_ENSMMUG00000001223	1.00	1.10	1.00	1.04	0.02	0.13	0.00	0.05
ENSMMUG00000001224	NIM1	4.42	3.41	3.97	9.72	3.01	4.09	0.32	4.28
ENSMMUG00000001225	CALN1	1.06	1.00	1.00	1.00	0.11	0.00	0.00	0.00
ENSMMUG00000001226	HMGCS1	1154.21	664.96	1422.84	794.63	327.66	193.35	0.07	114.88
ENSMMUG00000001228	LLGL2	273.23	426.72	221.24	216.43	104.48	155.78	46.62	53.05
ENSMMUG00000001230	pseudogene_ENSMMUG00000001230	1.33	1.00	1.00	1.04	0.66	0.00	0.00	0.05
ENSMMUG00000001232	protein_coding_ENSMMUG00000001232	1.00	1.00	1.00	1.00	0.00	0.00	0.00	0.00
ENSMMUG00000001233	IPO11	641.53	342.22	309.68	365.63	85.71	75.63	5.63	36.04
ENSMMUG00000001234	protein_coding_ENSMMUG00000001234	1.00	1.00	1.00	1.00	0.00	0.00	0.00	0.00
ENSMMUG00000001235	protein_coding_ENSMMUG00000001235	1.00	1.00	1.00	1.00	0.00	0.00	0.00	0.00
ENSMMUG00000001236	protein_coding_ENSMMUG00000001236	1.00	1.00	1.00	1.00	0.00	0.00	0.00	0.00
ENSMMUG00000001238	RNFT2	40.80	29.29	35.23	44.28	14.25	3.24	3.73	14.09
ENSMMUG00000001239	protein_coding_ENSMMUG00000001239	71.41	65.94	67.75	86.60	14.28	25.22	7.88	40.93
ENSMMUG00000001242	WDR72	1.05	1.00	1.00	1.00	0.12	0.00	0.00	0.00
ENSMMUG00000001243	ADCY9	832.16	806.29	457.39	459.01	76.94	160.49	9.98	7.50
ENSMMUG00000001244	EPB41L5	50.34	32.34	16.03	28.66	5.29	1.38	6.21	0.33
ENSMMUG00000001245	protein_coding_ENSMMUG00000001245	558.33	368.49	286.41	458.41	209.09	82.05	100.07	230.76
ENSMMUG00000001246	OAZ2	731.55	838.29	947.22	1122.44	119.74	120.35	112.08	345.33
ENSMMUG00000001247	ZNF609	2372.21	2783.84	1804.48	2486.19	701.69	440.78	76.35	859.45
ENSMMUG00000001248	F13A1	4692.19	4903.22	12825.44	8636.78	3645.49	1991.83	1087.09	5176.52
ENSMMUG00000001250	PTPN3	5.86	4.35	6.32	4.34	2.81	0.68	2.93	1.53
ENSMMUG00000001251	protein_coding_ENSMMUG00000001251	1.00	1.53	1.54	1.00	0.02	0.54	0.76	0.00
ENSMMUG00000001252	protein_coding_ENSMMUG00000001252	1.01	1.00	1.00	1.03	0.01	0.01	0.00	0.04
ENSMMUG00000001254	TICRR	19.31	8.95	23.83	129.89	9.56	1.38	1.02	54.78
ENSMMUG00000001256	TSGA10IP	1.06	3.14	1.02	1.00	0.11	1.31	0.03	0.00
ENSMMUG00000001258	ZNF182	279.37	147.46	129.65	225.08	38.16	42.35	18.21	53.17
ENSMMUG00000001259	ANHX	1.00	1.00	1.00	1.00	0.00	0.00	0.00	0.00
ENSMMUG00000001260	MS4A1	2884.91	2047.08	947.95	1812.82	1535.43	609.11	144.39	278.16
ENSMMUG00000001261	ISX	1.00	1.00	1.00	1.00	0.00	0.00	0.00	0.00
ENSMMUG00000001262	TNNI3	6.74	10.27	8.62	9.03	10.86	16.84	10.77	12.49
ENSMMUG00000001264	BSDC1	2516.10	2912.99	3400.18	3704.41	148.65	128.42	368.90	352.21
ENSMMUG00000001266	COG1	726.09	1046.20	989.04	822.32	104.85	97.53	42.84	158.65
ENSMMUG00000001267	GTF3C5	541.10	777.59	568.94	564.29	49.75	137.60	50.46	120.45
ENSMMUG00000001268	FAM104A	575.30	557.74	588.05	757.35	83.42	55.13	129.72	157.00
ENSMMUG00000001269	C17orf80	1296.58	864.34	1041.26	1147.87	138.07	145.17	92.33	132.36
ENSMMUG00000001270	GIMAP5	3272.45	5939.60	4742.74	3321.11	423.74	1599.51	2400.44	340.70
ENSMMUG00000001271	CPSF4L	1.00	1.00	1.02	1.04	0.01	0.00	0.03	0.05
ENSMMUG00000001272	CEL	17.63	19.60	14.82	37.35	2.71	9.43	3.08	26.28
ENSMMUG00000001273	C14orf79	61.57	52.63	57.66	75.02	30.89	5.14	4.43	27.63
ENSMMUG00000001274	protein_coding_ENSMMUG00000001274	1.00	1.00	1.00	1.00	0.00	0.00	0.00	0.00
ENSMMUG00000001275	HMGB1	1304.29	920.86	1078.75	1390.55	194.03	125.52	10.10	136.51
ENSMMUG00000001276	JAG2	102.38	167.67	172.10	113.66	28.84	37.47	23.19	72.22
ENSMMUG00000001278	VIT	10.61	10.78	3.97	1.04	7.15	8.62	0.32	0.05
ENSMMUG00000001279	OR1M1	1.00	1.00	1.00	1.00	0.00	0.00	0.00	0.00
ENSMMUG00000001281	pseudogene_ENSMMUG00000001281	1.00	1.00	1.00	1.00	0.00	0.00	0.00	0.00
ENSMMUG00000001282	SF3B14	2059.69	1803.74	2396.84	2436.35	330.04	456.31	88.21	689.41
ENSMMUG00000001283	TP53I3	85.95	97.55	84.54	65.43	23.83	36.38	32.51	1.66
ENSMMUG00000001284	SLC28A2	1.34	1.32	3.31	2.17	0.69	0.62	2.67	0.03
ENSMMUG00000001285	ENDOV	30.87	24.32	28.65	18.39	6.43	10.27	8.26	0.26
ENSMMUG00000001286	NPTX1	1.08	1.13	1.00	1.00	0.14	0.14	0.00	0.00
ENSMMUG00000001287	RNF8	708.97	666.84	975.71	744.22	139.13	71.66	87.22	74.07
ENSMMUG00000001288	CASC5	69.64	38.29	41.25	145.03	13.67	22.80	3.91	50.58
ENSMMUG00000001290	ASB13	59.52	102.68	123.67	38.38	20.67	36.40	13.26	3.13
ENSMMUG00000001291	SGCG	3.44	14.35	1.67	2.71	0.68	16.56	0.95	2.25
ENSMMUG00000001292	SACS	3191.78	1425.50	1336.54	1972.73	708.39	688.89	32.93	983.09
ENSMMUG00000001293	ATG16L2	1763.82	3025.20	3891.48	2269.04	510.74	343.97	192.05	273.89
ENSMMUG00000001294	FCHSD2	3321.53	2987.50	1673.86	1794.90	904.46	893.40	3.14	297.35
ENSMMUG00000001295	PF4V1	1317.53	1204.77	169.45	632.86	1138.27	1045.89	35.53	761.04
ENSMMUG00000001296	protein_coding_ENSMMUG00000001296	1.00	1.51	1.00	1.00	0.02	1.02	0.00	0.00
ENSMMUG00000001297	CADM3	16.46	11.72	1.54	2.17	8.12	5.75	0.76	1.51
ENSMMUG00000001299	protein_coding_ENSMMUG00000001299	15.29	10.33	1.54	1.00	12.29	5.05	0.76	0.00
ENSMMUG00000001300	DARC	14.33	30.62	55.89	5.38	5.37	46.62	6.88	4.35
ENSMMUG00000001301	OR8K1	1.00	1.00	1.00	1.00	0.00	0.00	0.00	0.00
ENSMMUG00000001302	SI	1.05	1.00	1.00	1.00	0.09	0.00	0.00	0.00
ENSMMUG00000001303	OR8K3	1.00	1.00	1.00	1.00	0.00	0.00	0.00	0.00
ENSMMUG00000001304	TGFBR1	2519.27	1460.88	1987.47	2678.05	397.35	353.58	623.04	794.88
ENSMMUG00000001305	TBCC	2389.75	2683.77	1870.71	1618.00	243.70	458.43	34.47	509.00
ENSMMUG00000001306	ORAI1	3067.51	3212.10	2378.86	2725.85	1110.89	1354.21	701.33	942.87
ENSMMUG00000001307	RGAG1	1.00	1.00	1.00	2.16	0.02	0.01	0.00	1.44
ENSMMUG00000001308	VSTM2A	1.00	1.00	1.00	1.00	0.00	0.00	0.00	0.00
ENSMMUG00000001310	protein_coding_ENSMMUG00000001310	1.00	1.00	1.00	1.00	0.00	0.00	0.00	0.00
ENSMMUG00000001311	protein_coding_ENSMMUG00000001311	3.42	3.94	6.90	12.95	3.04	4.90	3.74	16.42
ENSMMUG00000001312	LMO7	146.35	103.65	66.53	125.54	37.75	53.71	11.02	95.95
ENSMMUG00000001313	FARP2	237.72	230.73	237.43	140.00	60.66	33.67	35.86	10.53
ENSMMUG00000001314	STK25	2190.17	3346.28	3127.03	2409.80	622.04	949.77	34.85	153.09
ENSMMUG00000001316	ZNF766	780.71	423.04	276.72	345.23	174.19	138.19	31.49	98.98
ENSMMUG00000001317	ZFR	3004.55	2293.28	2100.85	2219.69	198.33	264.77	61.04	221.00
ENSMMUG00000001319	MTHFD1	832.55	855.38	1157.30	1855.82	213.37	77.63	114.69	86.34
ENSMMUG00000001322	ASCL2	8.02	7.91	10.64	4.34	3.03	3.40	4.14	1.53
ENSMMUG00000001324	TSPAN32	1452.42	2222.81	1123.80	1939.89	371.37	1031.26	441.95	154.28
ENSMMUG00000001325	WNT5B	2.12	3.71	10.59	1.57	2.00	3.35	5.67	0.81
ENSMMUG00000001326	protein_coding_ENSMMUG00000001326	2.88	2.14	2.25	1.00	1.56	1.95	1.77	0.00
ENSMMUG00000001328	ALDH3A1	3.06	2.48	3.37	1.55	2.39	1.53	1.14	0.78
ENSMMUG00000001329	BRCA1	403.72	272.46	204.86	772.13	95.14	144.71	6.93	208.67
ENSMMUG00000001330	TIMM10	354.79	367.36	274.30	215.27	89.33	94.12	34.21	20.68
ENSMMUG00000001332	UBE2L6	3475.92	14121.80	24055.17	18099.73	685.93	4558.48	2779.65	10822.00
ENSMMUG00000001335	protein_coding_ENSMMUG00000001335	1.00	1.00	1.00	1.00	0.00	0.00	0.00	0.00
ENSMMUG00000001336	GHR	1.00	2.44	1.69	1.62	0.00	1.28	0.57	0.71
ENSMMUG00000001338	AZIN1	3839.84	2654.12	3176.63	3283.51	762.89	395.48	270.67	8.85
ENSMMUG00000001339	CAND2	42.76	57.42	24.20	23.27	5.14	20.66	5.72	4.01
ENSMMUG00000001340	RPL32	37381.88	35384.40	17133.78	15327.07	7460.66	5122.03	3987.76	280.81
ENSMMUG00000001341	HS3ST1	119.28	122.92	33.98	30.31	87.18	54.31	18.29	7.78
ENSMMUG00000001342	IQSEC1	6209.57	8324.77	7274.23	7979.42	427.73	1297.23	465.00	2761.52
ENSMMUG00000001343	STARD3	2858.11	3791.67	3201.10	2816.14	385.22	522.76	129.59	202.95
ENSMMUG00000001344	SPOCK1	2.04	1.16	1.00	1.04	1.81	0.20	0.00	0.05
ENSMMUG00000001345	TCAP	460.83	601.43	320.45	407.88	24.49	158.81	5.24	63.10
ENSMMUG00000001346	PNMT	57.08	47.57	21.97	35.72	23.09	32.99	4.45	10.80
ENSMMUG00000001347	PGAP3	930.81	1357.99	730.16	666.38	83.56	273.35	21.50	78.51
ENSMMUG00000001348	ERBB2	61.63	54.62	39.33	43.81	14.05	16.29	10.90	2.82
ENSMMUG00000001349	CHL1	1.01	1.00	1.00	1.00	0.01	0.00	0.00	0.00
ENSMMUG00000001350	HERPUD2	1504.67	1406.35	1415.48	1636.66	172.59	86.15	81.12	555.11
ENSMMUG00000001351	MIEN1	844.57	929.53	1217.82	1038.97	108.19	207.99	136.90	282.50
ENSMMUG00000001352	SPAG7	590.54	719.71	829.09	592.61	78.73	109.86	83.92	5.42
ENSMMUG00000001353	ACTBL2	1.00	1.00	1.00	1.03	0.00	0.00	0.00	0.04
ENSMMUG00000001354	protein_coding_ENSMMUG00000001354	7.25	3.42	1.69	3.79	1.76	1.93	0.57	0.68
ENSMMUG00000001356	pseudogene_ENSMMUG00000001356	1.00	1.00	1.00	1.03	0.00	0.00	0.00	0.04
ENSMMUG00000001357	TSPAN11	1.00	1.00	1.00	1.00	0.00	0.00	0.00	0.00
ENSMMUG00000001359	CAPRIN2	1390.20	796.80	908.49	918.44	235.96	219.84	59.14	519.69
ENSMMUG00000001360	AP3B1	1691.18	1341.44	2135.44	1679.06	72.66	130.61	21.83	76.33
ENSMMUG00000001361	IPO8	1709.40	1254.76	2222.97	2144.71	284.76	463.91	93.49	503.75
ENSMMUG00000001362	VPS13C	7105.48	3646.79	5643.01	4834.62	823.51	1612.81	994.72	2283.84
ENSMMUG00000001363	C2CD4A	1.00	1.35	3.20	1.00	0.00	0.69	4.28	0.00
ENSMMUG00000001364	protein_coding_ENSMMUG00000001364	1.00	1.08	1.00	1.00	0.00	0.15	0.00	0.00
ENSMMUG00000001365	C2CD4B	5.31	5.35	2.83	9.18	3.06	1.67	0.45	3.55
ENSMMUG00000001366	C2ORF77	1.62	1.08	1.00	1.03	0.72	0.15	0.00	0.04
ENSMMUG00000001368	protein_coding_ENSMMUG00000001368	1.00	1.00	1.00	1.00	0.00	0.00	0.00	0.00
ENSMMUG00000001369	HDAC11	135.80	161.14	82.91	76.28	66.66	69.34	29.04	10.64
ENSMMUG00000001371	SLC22A23	882.42	892.07	452.34	572.57	448.16	415.99	260.15	372.92
ENSMMUG00000001372	ZNF622	1361.58	1216.57	1030.61	844.77	235.39	75.56	9.93	192.55
ENSMMUG00000001374	SVIL	1319.45	1191.46	1009.24	2337.49	192.51	327.31	15.64	1167.24
ENSMMUG00000001375	FAM134B	417.15	283.94	128.77	259.23	179.14	125.37	50.40	104.40
ENSMMUG00000001376	YTHDC2	1009.31	629.96	794.61	860.38	145.03	288.65	22.83	260.66
ENSMMUG00000001377	ASXL2	2565.17	2374.91	2635.59	2473.78	251.14	534.27	38.14	97.48
ENSMMUG00000001378	pseudogene_ENSMMUG00000001378	1.00	1.00	1.00	1.00	0.00	0.00	0.00	0.00
ENSMMUG00000001379	FOXB1	3.16	3.13	2.28	2.71	2.03	2.28	0.25	2.25
ENSMMUG00000001380	ODF2L	279.80	131.23	128.36	170.99	129.90	72.64	57.10	130.44
ENSMMUG00000001381	CLCA2	1.00	1.08	1.74	1.09	0.00	0.15	0.95	0.02
ENSMMUG00000001382	GJA8	1.00	1.39	1.02	1.03	0.00	0.77	0.03	0.04
ENSMMUG00000001384	CPEB2	721.79	468.44	720.30	564.67	138.22	30.65	6.61	57.96
ENSMMUG00000001386	NTRK3	1.00	1.00	1.09	1.55	0.00	0.00	0.13	0.78
ENSMMUG00000001387	PAK1	552.14	901.48	2185.58	3801.59	67.47	337.49	301.47	2819.34
ENSMMUG00000001388	TNFAIP8L3	101.94	87.29	223.47	59.53	59.08	51.03	115.94	44.99
ENSMMUG00000001389	IRX3	1.05	1.00	1.00	1.03	0.12	0.00	0.00	0.04
ENSMMUG00000001390	NCK2	3187.34	3576.18	2190.52	2893.75	855.01	393.92	623.36	1399.97
ENSMMUG00000001391	protein_coding_ENSMMUG00000001391	1.01	1.16	1.00	1.03	0.01	0.19	0.00	0.04
ENSMMUG00000001392	ANKRD32	322.48	197.74	149.15	277.60	99.28	85.62	49.55	84.06
ENSMMUG00000001393	GNMT	19.62	19.62	21.05	42.10	9.64	7.16	2.98	15.59
ENSMMUG00000001394	PEX6	1167.52	1348.73	1369.74	1575.01	110.46	324.56	45.46	383.22
ENSMMUG00000001395	HCRTR2	9.15	9.89	10.15	13.52	3.21	1.39	1.93	0.54
ENSMMUG00000001397	MCTP1	168.77	114.83	280.01	336.91	39.78	39.13	13.28	181.44
ENSMMUG00000001398	GFRAL	42.13	28.29	18.86	25.43	12.18	22.92	5.76	23.18
ENSMMUG00000001399	HMGCLL1	1.00	1.00	1.00	1.00	0.00	0.00	0.00	0.00
ENSMMUG00000001400	ZNF20	129.72	109.08	121.79	188.45	65.43	35.24	0.09	53.98
ENSMMUG00000001401	pseudogene_ENSMMUG00000001401	49.27	31.25	32.53	24.34	12.83	12.62	8.70	0.39
ENSMMUG00000001402	SLC15A1	8.41	6.45	4.51	5.40	4.25	2.53	1.02	2.87
ENSMMUG00000001403	YIF1A	625.17	868.72	918.87	610.93	133.67	141.18	74.42	11.97
ENSMMUG00000001404	NEUROD2	1.00	1.10	1.02	1.00	0.02	0.18	0.03	0.00
ENSMMUG00000001405	PPP1R1B	45.53	47.91	18.62	42.00	19.79	26.87	17.75	28.86
ENSMMUG00000001407	SLC5A11	34.05	29.33	30.67	33.55	7.17	7.64	15.61	25.49
ENSMMUG00000001408	ARHGAP17	1271.11	2183.10	3433.20	1304.74	223.61	213.79	368.50	196.33
ENSMMUG00000001409	protein_coding_ENSMMUG00000001409	349.35	298.99	118.89	87.22	120.41	177.23	2.47	60.62
ENSMMUG00000001410	protein_coding_ENSMMUG00000001410	1.00	1.16	1.00	1.00	0.00	0.19	0.00	0.00
ENSMMUG00000001411	protein_coding_ENSMMUG00000001411	3631.79	3500.49	1981.17	1625.86	533.93	441.93	14.55	249.91
ENSMMUG00000001413	YIPF1	1235.95	1705.30	2906.47	2741.71	133.43	503.95	33.59	1321.16
ENSMMUG00000001414	KCMF1	2583.32	2454.15	2624.20	2737.57	295.72	284.06	139.42	691.74
ENSMMUG00000001415	DIO1	4.82	7.53	20.24	15.15	1.38	3.16	5.38	1.69
ENSMMUG00000001416	HSPB11	128.55	104.58	174.12	254.45	2.92	22.28	50.69	50.10
ENSMMUG00000001417	protein_coding_ENSMMUG00000001417	1.89	1.83	1.00	1.04	1.05	1.66	0.00	0.05
ENSMMUG00000001418	KLRG1	645.45	453.97	627.35	343.27	524.77	202.13	348.43	123.16
ENSMMUG00000001420	MFAP2	3.40	2.07	1.02	1.57	1.90	1.64	0.03	0.81
ENSMMUG00000001421	FAT3	1.00	1.38	1.00	1.03	0.02	1.23	0.00	0.04
ENSMMUG00000001422	protein_coding_ENSMMUG00000001422	1.00	1.00	1.02	1.00	0.00	0.00	0.03	0.00
ENSMMUG00000001423	FAM214A	1948.95	1116.46	775.05	1063.07	447.81	370.31	47.30	209.83
ENSMMUG00000001424	LHFPL4	1.86	5.67	2.83	2.64	0.90	3.69	0.45	2.32
ENSMMUG00000001425	ONECUT1	1.00	1.00	1.00	1.00	0.00	0.00	0.00	0.00
ENSMMUG00000001426	KCNC3	100.51	54.76	37.50	32.48	127.93	14.75	14.87	18.11
ENSMMUG00000001427	MYH14	15.61	19.78	28.81	31.92	4.02	15.97	19.62	2.66
ENSMMUG00000001428	protein_coding_ENSMMUG00000001428	1.34	1.08	1.00	1.55	0.47	0.15	0.00	0.78
ENSMMUG00000001432	TSNARE1	201.22	255.39	131.95	134.18	57.31	58.42	20.67	26.89
ENSMMUG00000001433	RAI2	1.00	1.00	1.00	1.00	0.00	0.00	0.00	0.00
ENSMMUG00000001434	ZYG11B	379.09	297.18	370.80	387.47	64.23	78.23	54.20	49.69
ENSMMUG00000001435	pseudogene_ENSMMUG00000001435	1.00	1.00	1.00	1.00	0.00	0.00	0.00	0.00
ENSMMUG00000001436	ZNF347	184.57	200.14	227.68	284.58	55.03	81.24	62.36	58.42
ENSMMUG00000001437	protein_coding_ENSMMUG00000001437	1.37	1.10	1.02	13.53	0.72	0.18	0.03	11.23
ENSMMUG00000001438	HIST2H2AA4	3.30	1.03	1.15	12.99	2.92	0.06	0.13	1.66
ENSMMUG00000001439	HIST1H3A	3.35	1.50	1.74	16.78	4.01	0.98	0.95	6.86
ENSMMUG00000001440	HIST1H4K	1.00	1.00	1.00	1.57	0.00	0.00	0.00	0.81
ENSMMUG00000001441	HIST1H3A	2.09	1.89	3.97	15.70	1.35	0.71	0.32	9.79
ENSMMUG00000001442	HIST1H1B	3.01	1.00	2.25	24.29	2.87	0.01	1.77	29.11
ENSMMUG00000001443	CMTM6	7112.34	5275.32	10141.00	9877.70	1269.29	549.76	2266.33	3164.19
ENSMMUG00000001444	HIST1H2AH	5.15	1.26	1.02	7.04	2.37	0.52	0.03	3.78
ENSMMUG00000001445	protein_coding_ENSMMUG00000001445	7.76	6.57	2.91	2.08	2.31	4.76	2.57	1.53
ENSMMUG00000001454	ACO2	3968.57	5547.14	5914.08	4059.12	843.30	894.86	411.66	66.79
ENSMMUG00000001456	MCF2L2	1.76	1.13	1.00	2.16	0.99	0.18	0.00	1.44
ENSMMUG00000001457	ZNF605	106.79	75.37	65.28	75.23	27.10	33.01	4.65	31.21
ENSMMUG00000001458	ARPC1B	21751.98	32112.48	38169.76	29956.42	4351.15	6787.83	4064.27	6477.64
ENSMMUG00000001459	POLR3H	594.98	766.18	608.69	433.18	101.96	137.10	85.41	27.43
ENSMMUG00000001460	PDAP1	2864.12	3427.42	3064.23	2563.86	307.54	266.77	240.40	397.00
ENSMMUG00000001461	ZNF25	295.91	165.28	235.05	240.81	71.91	58.90	40.61	80.60
ENSMMUG00000001462	protein_coding_ENSMMUG00000001462	42.90	28.19	21.23	22.73	9.08	23.18	9.82	6.20
ENSMMUG00000001463	CNKSR3	3.18	4.27	2.28	18.39	2.66	2.89	0.25	1.21
ENSMMUG00000001464	CXorf30	1.00	1.00	1.00	1.00	0.00	0.00	0.00	0.00
ENSMMUG00000001465	protein_coding_ENSMMUG00000001465	1.00	1.00	1.00	1.00	0.00	0.00	0.00	0.00
ENSMMUG00000001466	SGCA	1.59	1.48	1.74	1.00	0.71	0.77	0.95	0.00
ENSMMUG00000001467	COL1A1	4.75	3.39	1.69	3.25	3.23	0.83	0.57	0.05
ENSMMUG00000001468	pseudogene_ENSMMUG00000001468	1.08	1.08	2.83	1.04	0.14	0.15	2.59	0.05
ENSMMUG00000001469	TMEM92	1.00	1.00	1.00	1.00	0.00	0.01	0.00	0.00
ENSMMUG00000001470	protein_coding_ENSMMUG00000001470	1.00	1.00	1.00	1.00	0.00	0.00	0.00	0.00
ENSMMUG00000001471	DLGAP1	61.50	71.35	30.92	8.65	13.78	3.66	12.28	8.97
ENSMMUG00000001472	TIAL1	2145.22	1823.50	2683.04	2505.59	305.48	115.61	390.08	366.19
ENSMMUG00000001473	CNN1	1.00	1.04	1.09	2.17	0.00	0.07	0.13	0.03
ENSMMUG00000001475	TMEFF2	1.07	1.10	1.00	1.00	0.12	0.13	0.00	0.00
ENSMMUG00000001476	ELOF1	841.78	1157.63	1344.64	850.29	156.43	328.96	119.71	51.98
ENSMMUG00000001477	protein_coding_ENSMMUG00000001477	1.00	1.00	1.00	1.00	0.00	0.00	0.00	0.00
ENSMMUG00000001478	protein_coding_ENSMMUG00000001478	1.00	1.00	1.00	1.00	0.00	0.00	0.00	0.00
ENSMMUG00000001479	LAMC2	1.05	1.08	1.09	1.09	0.09	0.15	0.13	0.02
ENSMMUG00000001480	FAM124A	5.29	5.59	5.77	5.41	3.20	2.63	3.62	1.39
ENSMMUG00000001481	NMNAT2	1.00	1.07	2.23	3.13	0.00	0.13	1.27	3.01
ENSMMUG00000001482	C15ORF57	2159.08	1952.69	1708.98	1468.27	426.99	531.89	36.78	399.28
ENSMMUG00000001483	RPUSD2	227.23	345.97	163.15	192.63	57.10	42.63	42.78	49.77
ENSMMUG00000001484	LAMP2	1499.06	1839.98	4336.03	5636.61	144.07	563.62	352.02	3590.34
ENSMMUG00000001485	TMEM150C	1.00	1.00	1.00	5.96	0.00	0.00	0.00	0.82
ENSMMUG00000001487	protein_coding_ENSMMUG00000001487	2.58	1.35	1.00	2.10	3.74	0.69	0.00	1.56
ENSMMUG00000001489	PRR4	1.00	1.00	1.00	1.00	0.00	0.00	0.00	0.00
ENSMMUG00000001490	TAS2R10	1.00	1.00	1.00	1.00	0.00	0.00	0.00	0.00
ENSMMUG00000001491	MAMU-T2R9	1.00	1.00	1.09	1.00	0.00	0.00	0.13	0.00
ENSMMUG00000001492	KRT25	1.00	1.69	1.00	1.00	0.00	1.39	0.00	0.00
ENSMMUG00000001493	TAS2R8	1.00	1.00	1.00	1.00	0.00	0.00	0.00	0.00
ENSMMUG00000001494	TAS2R7	1.00	1.00	1.00	1.00	0.01	0.00	0.00	0.00
ENSMMUG00000001495	KRT26	1.58	1.04	1.15	2.61	0.51	0.07	0.13	2.27
ENSMMUG00000001496	protein_coding_ENSMMUG00000001496	1.00	1.00	1.00	1.00	0.00	0.00	0.00	0.00
ENSMMUG00000001497	KRT27	1.00	1.00	1.00	1.00	0.00	0.00	0.00	0.00
ENSMMUG00000001498	CDA	114.62	165.71	83.34	1116.99	89.14	79.25	23.83	519.18
ENSMMUG00000001499	KRT28	1.00	1.05	1.00	1.00	0.01	0.11	0.00	0.00
ENSMMUG00000001500	KRT10	65.60	40.38	109.66	213.18	38.35	12.14	57.37	53.01
ENSMMUG00000001502	KRT12	25.17	21.39	43.34	18.41	14.01	13.05	10.60	7.62
ENSMMUG00000001503	KRT20	1.05	1.08	1.09	1.03	0.12	0.15	0.13	0.04
ENSMMUG00000001505	KRT23	44.12	24.35	18.69	28.68	26.70	4.63	0.27	24.70
ENSMMUG00000001507	BRD8	1110.70	1007.64	920.04	968.73	156.21	186.78	284.15	111.45
ENSMMUG00000001508	ATXN7	800.33	578.45	533.54	820.81	318.73	167.39	60.23	223.79
ENSMMUG00000001509	PSMD6	3266.55	2619.10	2866.02	2484.20	511.06	145.71	238.79	318.69
ENSMMUG00000001510	KRT39	1.57	1.71	1.09	1.03	0.50	1.12	0.13	0.04
ENSMMUG00000001511	KIF20A	22.88	14.05	28.41	220.72	11.15	2.28	3.01	38.41
ENSMMUG00000001513	PRICKLE2	34.02	21.76	24.64	37.35	9.49	10.58	9.45	13.03
ENSMMUG00000001514	PLEKHG4	9.39	12.01	10.10	9.19	4.19	2.25	3.45	2.08
ENSMMUG00000001515	CDC23	741.45	763.41	743.49	820.50	80.05	128.42	95.07	87.30
ENSMMUG00000001516	TRAM1	9804.97	7578.47	10505.70	9614.95	1745.87	1290.61	215.83	1296.21
ENSMMUG00000001518	protein_coding_ENSMMUG00000001518	705.48	299.97	372.68	492.44	96.19	106.20	61.16	159.88
ENSMMUG00000001519	KIR3DL2	94.87	65.20	36.06	114.44	41.61	40.90	6.72	100.83
ENSMMUG00000001521	HMCN2	1.33	1.00	1.00	1.00	0.66	0.00	0.00	0.00
ENSMMUG00000001522	protein_coding_ENSMMUG00000001522	1.33	1.00	2.83	1.09	0.66	0.00	2.59	0.02
ENSMMUG00000001524	INVS	242.77	180.44	208.59	232.60	21.85	21.67	14.81	31.22
ENSMMUG00000001526	TEX10	707.07	471.98	340.02	430.08	187.37	84.19	26.15	74.44
ENSMMUG00000001527	CDC42SE2	670.05	531.28	481.07	442.96	89.50	76.40	47.06	92.30
ENSMMUG00000001529	SLC25A26	1064.60	978.43	964.55	650.75	207.36	141.22	138.87	96.67
ENSMMUG00000001530	TAF1B	263.27	263.51	569.89	337.89	37.02	72.54	131.75	10.68
ENSMMUG00000001531	LRIG1	5652.94	5629.69	3053.44	2870.28	637.07	1275.50	76.71	691.18
ENSMMUG00000001532	GANC	847.84	1286.27	2239.75	823.35	167.97	351.08	364.61	151.65
ENSMMUG00000001533	C17orf97	1.50	2.79	1.54	5.42	1.01	1.80	0.76	4.50
ENSMMUG00000001534	CAPN3	601.25	684.43	1235.34	774.59	81.35	131.43	39.53	102.09
ENSMMUG00000001535	GRHL1	101.04	100.48	37.77	42.21	107.50	121.53	23.19	10.89
ENSMMUG00000001536	QSER1	297.90	196.97	270.33	229.47	57.62	91.58	15.05	100.30
ENSMMUG00000001537	APOL2	2409.92	11324.09	47825.21	67596.47	1055.91	5630.18	13915.90	61649.03
ENSMMUG00000001538	GRAMD1A	4712.98	6028.04	6192.46	4921.98	949.54	1106.62	175.98	617.44
ENSMMUG00000001539	C10orf76	361.32	430.70	433.43	342.09	29.94	23.68	15.87	41.50
ENSMMUG00000001540	GABRA3	1.00	1.10	1.09	1.00	0.02	0.13	0.13	0.00
ENSMMUG00000001543	PLEKHO2	3012.67	4959.07	5521.26	4914.12	840.64	1723.00	499.14	2965.61
ENSMMUG00000001544	LRRC57	380.05	295.22	381.37	307.88	64.22	27.00	53.00	70.68
ENSMMUG00000001545	AQP7	16.65	14.55	6.79	12.45	6.22	4.50	0.78	6.80
ENSMMUG00000001547	ZFP106	3832.77	3299.07	4908.14	5858.40	220.90	498.35	4.94	509.35
ENSMMUG00000001548	HAUS2	805.84	618.35	689.75	634.91	133.89	94.11	5.33	44.25
ENSMMUG00000001549	protein_coding_ENSMMUG00000001549	654.02	856.74	712.34	628.58	239.01	116.95	66.91	95.62
ENSMMUG00000001550	WDR4	307.06	522.63	391.23	276.35	50.50	51.14	34.57	14.93
ENSMMUG00000001551	SSU72	3948.79	4167.00	3551.24	3371.26	202.26	808.47	341.27	710.71
ENSMMUG00000001553	NDUFV3	466.45	636.77	678.22	638.93	116.04	142.50	48.34	40.99
ENSMMUG00000001554	protein_coding_ENSMMUG00000001554	1.00	1.00	1.00	1.00	0.00	0.00	0.00	0.00
ENSMMUG00000001555	protein_coding_ENSMMUG00000001555	1.00	1.00	1.00	1.00	0.00	0.00	0.00	0.00
ENSMMUG00000001556	pseudogene_ENSMMUG00000001556	1.05	2.13	1.00	2.17	0.09	1.86	0.00	0.03
ENSMMUG00000001557	FAM47B	1.00	1.00	1.00	1.00	0.00	0.00	0.00	0.00
ENSMMUG00000001558	OLIG1	4.31	4.30	3.97	5.96	3.10	0.97	0.32	2.29
ENSMMUG00000001559	TMEM170A	414.76	320.24	434.18	426.80	78.78	38.56	51.88	79.29
ENSMMUG00000001560	NUPL2	449.57	297.99	254.83	243.15	120.98	51.09	38.95	37.75
ENSMMUG00000001561	CFDP1	2034.33	1601.19	1997.04	1811.62	170.44	236.41	55.34	99.07
ENSMMUG00000001562	KLHL7	505.91	289.21	341.83	303.50	45.38	49.49	9.80	56.48
ENSMMUG00000001563	CHST6	116.06	84.47	60.24	89.83	64.07	28.68	29.83	26.27
ENSMMUG00000001564	protein_coding_ENSMMUG00000001564	84.21	95.49	92.95	129.35	5.46	13.00	35.39	83.47
ENSMMUG00000001565	RABGAP1L	3401.45	2410.50	3023.70	2458.15	359.57	576.47	547.74	338.18
ENSMMUG00000001568	ARID3B	1081.48	1306.79	1205.60	1426.33	223.20	235.89	223.33	452.13
ENSMMUG00000001569	IFI44L	67.90	1222.74	5774.15	3801.75	51.12	768.74	1306.88	2206.76
ENSMMUG00000001570	TTC32	535.27	274.98	248.95	279.22	59.51	33.52	30.81	86.29
ENSMMUG00000001571	CACYBP	2356.92	2280.26	3143.44	2318.72	452.56	782.30	1865.03	79.75
ENSMMUG00000001572	PTRH2	271.85	247.89	293.93	246.55	40.79	26.44	21.59	2.41
ENSMMUG00000001573	MRPS14	249.55	439.34	707.64	671.12	34.37	119.33	46.94	38.14
ENSMMUG00000001575	WDR35	144.68	62.42	54.25	73.07	9.57	19.35	4.79	37.07
ENSMMUG00000001577	LHX5	1.05	1.00	1.00	1.00	0.09	0.00	0.00	0.00
ENSMMUG00000001579	MATN3	1.33	1.03	1.09	1.03	0.66	0.06	0.13	0.04
ENSMMUG00000001580	PHF21B	1.05	1.03	1.00	1.03	0.12	0.06	0.00	0.04
ENSMMUG00000001582	LAPTM4A	2846.06	2734.10	4996.74	3011.41	574.98	961.05	840.93	433.33
ENSMMUG00000001583	FSCN2	46.44	39.52	32.60	22.68	16.84	17.24	24.53	7.04
ENSMMUG00000001585	C17orf70	1861.95	2714.52	1575.41	1417.76	133.11	578.51	92.28	200.13
ENSMMUG00000001586	NPLOC4	2182.25	2780.95	2544.60	2166.64	134.84	300.08	49.27	106.22
ENSMMUG00000001587	TPM1	439.86	351.43	317.04	491.42	111.06	148.52	35.00	17.34
ENSMMUG00000001588	PDE6G	1.64	1.00	1.00	1.55	1.25	0.01	0.00	0.78
ENSMMUG00000001589	TSPAN10	1.92	2.75	1.02	1.03	1.22	0.75	0.03	0.04
ENSMMUG00000001591	protein_coding_ENSMMUG00000001591	1.05	1.08	1.02	1.09	0.12	0.15	0.03	0.02
ENSMMUG00000001592	NDUFB4	1659.15	1856.91	2033.54	1911.56	284.26	541.35	208.78	323.10
ENSMMUG00000001593	HGD	196.33	174.65	86.52	285.79	35.78	74.85	15.16	294.73
ENSMMUG00000001594	RABL3	508.11	556.63	920.99	644.60	39.02	107.03	40.16	204.23
ENSMMUG00000001595	SLC7A5	576.62	399.20	317.07	371.21	272.55	129.29	98.30	57.27
ENSMMUG00000001596	GTF2E1	529.93	473.59	850.04	939.79	136.60	60.26	139.37	222.10
ENSMMUG00000001597	GZMA	2143.83	411.26	266.39	2763.37	2029.31	194.91	69.45	150.75
ENSMMUG00000001600	CDC20B	1.00	1.00	1.00	2.71	0.00	0.00	0.00	0.78
ENSMMUG00000001601	KRTAP22-1	1.00	1.00	1.00	1.00	0.00	0.00	0.00	0.00
ENSMMUG00000001604	GPX8	1.00	1.77	1.69	1.00	0.02	1.88	0.57	0.00
ENSMMUG00000001607	SLC35G1	236.54	183.99	146.57	230.52	69.40	56.95	15.49	70.90
ENSMMUG00000001608	PLCE1	21.65	7.59	7.45	9.75	3.63	6.21	3.05	4.55
ENSMMUG00000001609	OSMR	3.75	2.18	14.10	29.77	2.14	0.59	2.26	12.92
ENSMMUG00000001610	ATP13A2	1890.64	3500.40	3527.86	2279.92	379.56	1026.50	68.18	514.48
ENSMMUG00000001611	RICTOR	4958.27	2538.87	3133.28	5037.66	1509.81	1665.17	44.97	1277.86
ENSMMUG00000001612	PQLC1	2002.11	3029.90	2784.10	2580.59	636.74	517.81	680.85	619.66
ENSMMUG00000001613	TXNL4A	946.44	1068.23	1357.28	1102.65	168.20	275.07	15.27	308.08
ENSMMUG00000001614	SDHB	2149.17	2533.13	4261.90	3981.17	354.98	702.08	503.68	1133.22
ENSMMUG00000001616	PADI2	1987.43	2449.99	2841.49	1188.45	620.53	529.14	1063.63	182.19
ENSMMUG00000001617	PSKH2	1.00	1.00	1.00	1.00	0.00	0.00	0.00	0.00
ENSMMUG00000001618	ATP6V0D2	2.47	1.00	1.00	19.44	2.95	0.00	0.00	5.61
ENSMMUG00000001619	NOC3L	747.60	472.81	458.56	518.78	163.45	126.88	95.76	83.05
ENSMMUG00000001620	GPR50	1.00	1.00	1.00	1.00	0.00	0.00	0.00	0.00
ENSMMUG00000001621	OR4F6	1.00	1.00	1.00	1.00	0.00	0.00	0.00	0.00
ENSMMUG00000001622	OR4F15	1.00	1.00	1.00	1.00	0.00	0.00	0.00	0.00
ENSMMUG00000001623	VPS37D	34.45	34.69	5.06	9.17	15.19	8.77	1.72	5.02
ENSMMUG00000001624	pseudogene_ENSMMUG00000001624	1.33	1.00	1.00	1.00	0.66	0.00	0.00	0.00
ENSMMUG00000001625	PDE1C	7.43	3.58	3.20	2.08	4.61	2.62	4.28	1.53
ENSMMUG00000001628	protein_coding_ENSMMUG00000001628	45.53	30.50	35.74	45.91	8.04	4.75	1.53	11.86
ENSMMUG00000001629	pseudogene_ENSMMUG00000001629	1.60	1.37	2.23	1.63	1.00	0.49	1.27	0.76
ENSMMUG00000001630	DKK2	1.62	2.63	1.15	2.10	0.75	2.24	0.13	1.56
ENSMMUG00000001631	protein_coding_ENSMMUG00000001631	32.82	30.65	45.92	47.60	19.16	17.32	1.10	5.08
ENSMMUG00000001632	ZFAND3	3465.87	3982.50	3229.04	4284.42	335.92	638.81	56.91	2571.82
ENSMMUG00000001633	GSDMD	3466.94	5737.04	6525.30	4915.00	702.00	874.04	26.90	221.89
ENSMMUG00000001634	BTBD9	676.77	582.80	492.57	749.37	37.28	42.39	47.25	459.81
ENSMMUG00000001635	ZNF703	2445.75	3161.71	6104.39	1217.52	1188.89	1015.93	5450.61	746.92
ENSMMUG00000001638	GLO1	1282.91	959.18	883.12	980.10	217.37	82.20	42.93	39.86
ENSMMUG00000001639	MROH6	37.21	47.11	39.10	58.41	5.84	22.54	0.38	55.31
ENSMMUG00000001640	SIX4	1.00	1.03	1.02	1.00	0.00	0.06	0.03	0.00
ENSMMUG00000001641	NAPRT1	240.39	514.95	910.98	456.21	55.74	163.80	186.76	31.80
ENSMMUG00000001642	MNAT1	179.58	133.85	114.30	121.48	36.26	14.45	4.46	37.27
ENSMMUG00000001644	protein_coding_ENSMMUG00000001644	31.32	37.09	40.42	41.66	4.37	10.70	12.29	7.21
ENSMMUG00000001645	EEF1D	28547.28	31564.59	16063.94	13088.52	1095.79	6697.62	386.00	1639.18
ENSMMUG00000001646	FBXW2	1973.33	1846.32	2016.60	2053.98	66.53	138.31	107.03	140.72
ENSMMUG00000001647	pseudogene_ENSMMUG00000001647	28.84	26.95	12.69	10.83	5.63	4.40	8.86	1.62
ENSMMUG00000001648	protein_coding_ENSMMUG00000001648	5.97	13.50	26.02	11.88	2.88	2.69	1.76	4.25
ENSMMUG00000001649	RUNX1	1351.05	1547.27	2649.66	1761.46	481.90	118.82	447.75	275.21
ENSMMUG00000001651	NEU2	1.00	1.00	1.00	1.00	0.00	0.00	0.00	0.00
ENSMMUG00000001652	DRAXIN	2.17	2.27	1.09	1.00	1.34	2.19	0.13	0.00
ENSMMUG00000001653	FAM164A	122.10	60.48	28.29	40.60	37.41	11.81	1.52	24.85
ENSMMUG00000001654	protein_coding_ENSMMUG00000001654	1.33	1.03	2.13	1.00	0.50	0.06	2.86	0.00
ENSMMUG00000001655	IL7	241.64	145.23	249.00	225.94	62.39	13.69	12.03	17.40
ENSMMUG00000001656	EDDM3B	1.85	1.47	6.28	3.23	1.00	0.43	1.42	2.90
ENSMMUG00000001657	RNASE6	5593.95	8260.20	25655.09	22940.02	1604.89	3232.63	3842.64	12059.10
ENSMMUG00000001658	pseudogene_ENSMMUG00000001658	1.06	1.00	1.00	1.00	0.11	0.00	0.00	0.00
ENSMMUG00000001659	FBXL4	953.28	790.75	529.58	587.15	110.84	116.96	60.45	130.72
ENSMMUG00000001661	GRIN1	54.75	66.38	26.14	35.18	16.87	21.04	2.77	14.47
ENSMMUG00000001662	SPRY3	8.25	6.43	11.33	9.72	7.41	6.29	0.30	4.28
ENSMMUG00000001663	IL1RAPL1	1.00	1.00	1.00	1.00	0.00	0.00	0.00	0.00
ENSMMUG00000001664	AADAC	1.00	1.00	1.00	1.00	0.00	0.00	0.00	0.00
ENSMMUG00000001665	SUCNR1	12.58	18.54	587.98	245.09	2.04	14.99	169.06	51.25
ENSMMUG00000001666	LRRC26	1.87	2.49	1.54	1.04	0.63	0.82	0.76	0.05
ENSMMUG00000001667	TMEM210	1.00	1.39	1.00	2.71	0.00	0.59	0.00	2.25
ENSMMUG00000001668	ECHDC3	33.31	47.20	145.63	95.58	14.91	17.59	53.93	27.34
ENSMMUG00000001669	ANAPC2	1504.48	2355.16	2298.17	1619.87	244.82	275.40	72.30	371.35
ENSMMUG00000001671	CHCHD3	2159.08	1899.33	1828.05	1321.50	248.63	188.29	150.62	115.93
ENSMMUG00000001672	RGS13	4.60	2.18	1.00	8.11	4.05	1.11	0.00	2.09
ENSMMUG00000001673	SSNA1	1886.01	2751.91	2619.83	1874.61	252.53	462.96	270.11	246.39
ENSMMUG00000001674	ERBB4	1.06	1.00	1.00	1.00	0.11	0.00	0.00	0.00
ENSMMUG00000001675	ASCC2	2023.68	3228.90	3499.58	2469.64	417.55	423.87	69.70	100.26
ENSMMUG00000001676	IL7R	13583.19	10641.54	10530.17	12715.86	4510.68	4167.38	6786.83	203.55
ENSMMUG00000001677	TPRN	170.68	234.87	279.61	194.19	40.33	77.69	64.55	24.06
ENSMMUG00000001678	CAPSL	1.50	1.16	1.00	1.09	1.01	0.19	0.00	0.02
ENSMMUG00000001680	TANK	1932.60	1305.52	1689.72	2444.83	375.80	417.09	167.20	899.79
ENSMMUG00000001682	PDIA3	18368.75	15429.76	18998.20	14858.12	3407.26	3474.40	2748.21	69.19
ENSMMUG00000001683	ELL3	265.96	581.82	238.47	289.95	46.15	299.66	92.36	45.26
ENSMMUG00000001684	NRTN	1.07	1.47	1.09	1.00	0.13	0.97	0.13	0.00
ENSMMUG00000001685	protein_coding_ENSMMUG00000001685	1.24	1.00	1.00	1.00	0.48	0.00	0.00	0.00
ENSMMUG00000001686	SLC44A3	14.68	13.38	17.89	14.07	8.37	8.10	13.16	11.98
ENSMMUG00000001687	HMGN5	22.73	16.12	18.69	56.80	4.76	9.18	0.27	7.42
ENSMMUG00000001688	C1QTNF8	1.00	1.00	1.00	1.00	0.00	0.00	0.00	0.00
ENSMMUG00000001689	SH3BGRL	9446.25	6087.03	10918.91	11166.79	1835.13	1878.27	75.94	3498.31
ENSMMUG00000001690	CNN3	93.51	95.10	112.49	139.10	62.54	48.54	112.43	82.13
ENSMMUG00000001692	protein_coding_ENSMMUG00000001692	28.49	19.70	10.86	17.86	10.33	11.15	3.41	3.93
ENSMMUG00000001693	UXS1	970.03	783.60	596.84	688.51	75.42	87.73	6.12	188.15
ENSMMUG00000001694	FZD8	18.04	12.59	2.06	1.09	12.30	9.48	1.50	0.02
ENSMMUG00000001695	GJD4	2.37	1.31	2.25	1.63	0.82	0.61	1.77	0.76
ENSMMUG00000001697	C13H2ORF40	61.07	54.09	21.68	17.86	15.73	28.73	5.30	14.24
ENSMMUG00000001698	RD3L	1.00	1.00	1.00	1.00	0.00	0.00	0.00	0.00
ENSMMUG00000001699	protein_coding_ENSMMUG00000001699	1.00	1.08	1.74	2.61	0.00	0.15	0.95	2.27
ENSMMUG00000001700	STAM	588.58	367.59	408.53	335.43	90.46	63.23	4.82	66.49
ENSMMUG00000001701	MPLKIP	273.94	310.90	401.08	356.51	29.96	68.39	22.08	77.34
ENSMMUG00000001702	SUGCT	23.45	25.57	5.18	11.90	8.20	8.45	2.81	1.30
ENSMMUG00000001703	protein_coding_ENSMMUG00000001703	1.00	1.00	1.00	1.00	0.01	0.00	0.00	0.00
ENSMMUG00000001704	EIF4EBP3	299.98	288.02	274.04	272.13	23.45	86.29	16.18	54.57
ENSMMUG00000001705	STON1	14.74	17.88	19.55	43.30	3.37	5.66	11.08	19.73
ENSMMUG00000001706	SRA1	521.57	735.05	1045.87	1117.58	81.92	124.43	109.16	432.27
ENSMMUG00000001707	APBB3	516.66	603.99	590.91	1043.69	47.27	138.74	73.74	93.38
ENSMMUG00000001708	pseudogene_ENSMMUG00000001708	6.95	9.92	6.94	7.04	3.22	4.31	5.25	6.73
ENSMMUG00000001709	pseudogene_ENSMMUG00000001709	4.79	10.69	7.38	11.89	1.83	1.87	0.04	2.77
ENSMMUG00000001710	SPATA19	1.26	1.00	1.00	1.00	0.52	0.00	0.00	0.00
ENSMMUG00000001711	SOD1	2535.79	2580.08	2883.53	2331.31	621.62	385.38	162.42	126.25
ENSMMUG00000001712	SFRS15	1294.35	1357.09	1123.68	1097.91	91.20	409.44	23.41	323.56
ENSMMUG00000001713	CDH20	21.94	27.15	7.45	11.91	9.06	9.63	3.05	4.58
ENSMMUG00000001714	TXNRD3	89.86	85.04	54.85	96.32	47.25	39.24	42.57	26.36
ENSMMUG00000001715	ZNF627	172.35	149.02	147.28	160.75	43.54	53.91	42.60	75.07
ENSMMUG00000001717	NAF1	295.75	147.10	155.05	163.32	52.92	27.45	25.00	9.66
ENSMMUG00000001719	protein_coding_ENSMMUG00000001719	1.00	1.00	1.00	1.00	0.01	0.00	0.00	0.00
ENSMMUG00000001720	TMEM160	478.18	471.76	265.71	174.20	73.62	71.69	37.38	30.40
ENSMMUG00000001721	ANO7	11.57	9.73	7.82	8.12	6.71	3.52	3.69	3.79
ENSMMUG00000001722	FAM172A	1774.98	1112.51	1012.31	991.33	218.77	96.45	94.64	76.48
ENSMMUG00000001723	ZFYVE19	34.68	48.95	51.88	60.54	8.59	14.29	12.25	5.03
ENSMMUG00000001724	PPP1R14D	1.00	1.00	1.00	1.00	0.00	0.00	0.00	0.00
ENSMMUG00000001725	SLC35A4	1116.38	1861.79	2256.95	1831.98	253.50	492.73	107.51	227.14
ENSMMUG00000001726	protein_coding_ENSMMUG00000001726	14.83	24.09	20.72	382.03	9.70	8.51	12.71	112.74
ENSMMUG00000001727	MED27	448.80	641.71	781.85	646.32	82.31	73.53	33.21	82.07
ENSMMUG00000001728	MAPK9	578.56	497.88	596.58	517.04	46.82	70.19	45.73	44.05
ENSMMUG00000001730	AMOTL1	25.37	1.23	1.02	1.62	46.45	0.18	0.03	0.71
ENSMMUG00000001731	GFPT2	50.06	66.29	490.89	65.49	47.54	17.51	359.41	42.85
ENSMMUG00000001732	protein_coding_ENSMMUG00000001732	11.83	28.88	75.54	104.13	3.56	13.73	7.24	43.41
ENSMMUG00000001734	OR7C2	1.00	1.00	1.00	1.00	0.00	0.00	0.00	0.00
ENSMMUG00000001735	SLC1A6	1.00	1.00	1.00	1.00	0.00	0.00	0.00	0.00
ENSMMUG00000001736	protein_coding_ENSMMUG00000001736	1.50	1.39	1.00	1.00	0.97	0.59	0.00	0.00
ENSMMUG00000001737	INO80	1774.24	1674.57	1432.88	1270.57	51.60	241.10	123.92	158.35
ENSMMUG00000001738	protein_coding_ENSMMUG00000001738	1.00	1.00	1.00	1.00	0.00	0.00	0.00	0.00
ENSMMUG00000001739	ATP2A2	2755.93	3121.52	7274.84	3656.90	350.11	522.44	12.84	846.38
ENSMMUG00000001740	SLCO3A1	1221.66	1468.03	1694.76	893.46	363.53	248.81	233.26	73.44
ENSMMUG00000001741	VMP1	3017.61	3002.68	4772.74	3190.59	428.23	901.50	56.00	387.41
ENSMMUG00000001742	TGFBR3	3749.98	1816.64	1024.51	1712.70	2370.21	1121.04	492.04	1102.22
ENSMMUG00000001743	CEP44	206.83	148.97	200.25	211.38	62.38	20.82	31.68	8.05
ENSMMUG00000001744	TPST1	81.83	76.09	54.11	44.92	19.90	20.30	9.33	13.14
ENSMMUG00000001745	OSBP	1364.09	1276.85	1488.82	1400.23	128.44	210.13	302.98	120.47
ENSMMUG00000001746	OR4D9	1.00	1.00	1.00	1.00	0.00	0.00	0.00	0.00
ENSMMUG00000001747	TAPT1	1031.59	984.10	924.31	567.37	274.62	139.38	57.80	57.26
ENSMMUG00000001748	SYK	5957.01	8402.86	13069.39	12095.24	1628.15	1963.89	3136.21	5258.54
ENSMMUG00000001750	protein_coding_ENSMMUG00000001750	1.00	1.00	1.00	1.00	0.00	0.00	0.00	0.00
ENSMMUG00000001751	CNBD1	1.00	1.00	1.00	1.00	0.00	0.00	0.00	0.00
ENSMMUG00000001752	TMEM155	88.93	80.25	20.23	17.86	33.76	36.88	16.40	5.40
ENSMMUG00000001753	ITGA1	1115.70	676.49	612.34	1009.50	59.31	84.98	193.83	121.07
ENSMMUG00000001758	CSNK1A1	3547.84	2930.19	4899.98	4307.36	381.79	446.81	199.60	1018.21
ENSMMUG00000001759	protein_coding_ENSMMUG00000001759	1.01	1.68	1.02	1.03	0.01	0.83	0.03	0.04
ENSMMUG00000001760	DYM	1483.44	1328.30	1414.58	1177.88	63.82	246.32	110.34	297.45
ENSMMUG00000001761	MYO1B	10.78	3.45	3.85	3.79	9.85	0.84	3.38	0.79
ENSMMUG00000001763	NCAPH2	1305.08	1902.93	1476.98	1579.68	273.56	334.93	260.11	102.42
ENSMMUG00000001764	SCO2	2.95	15.35	4.56	1.62	1.84	17.32	0.49	0.71
ENSMMUG00000001765	TYMP	2470.74	17979.10	43081.65	16843.28	1543.55	6030.87	2959.24	7521.19
ENSMMUG00000001766	pseudogene_ENSMMUG00000001766	17.40	148.51	445.85	212.67	10.22	41.42	17.57	74.98
ENSMMUG00000001767	protein_coding_ENSMMUG00000001767	20.62	21.33	30.14	22.17	3.36	9.55	3.94	1.89
ENSMMUG00000001768	ZNF616	472.17	321.77	272.81	269.99	121.56	22.25	33.33	77.10
ENSMMUG00000001770	ZNF628	272.69	369.95	257.91	175.61	38.32	97.61	69.88	27.67
ENSMMUG00000001773	TRIM14	1076.37	4550.35	6129.71	3937.97	270.88	1194.26	2197.01	1215.52
ENSMMUG00000001774	RTDR1	1.00	1.00	1.09	1.00	0.00	0.00	0.13	0.00
ENSMMUG00000001775	protein_coding_ENSMMUG00000001775	1.00	1.03	1.54	1.00	0.00	0.06	0.76	0.00
ENSMMUG00000001776	GNAZ	169.71	139.78	39.86	154.15	121.78	48.94	7.22	86.15
ENSMMUG00000001777	MTL5	3.26	4.26	2.06	8.05	2.10	1.69	1.50	8.00
ENSMMUG00000001780	CPT1A	1666.84	1988.70	3137.79	2785.72	1304.38	815.15	364.48	880.18
ENSMMUG00000001781	LRRC23	3.52	1.16	2.23	1.00	2.12	0.19	1.27	0.00
ENSMMUG00000001782	LINGO1	18.73	22.06	7.49	4.87	10.04	4.52	4.55	5.23
ENSMMUG00000001785	THG1L	374.07	425.99	433.70	294.63	22.94	15.73	13.49	12.76
ENSMMUG00000001786	LSM11	261.92	192.59	146.64	122.77	35.02	22.08	22.12	8.35
ENSMMUG00000001788	GPR174	1293.87	622.24	277.32	328.94	336.13	344.32	12.01	66.40
ENSMMUG00000001789	HTR1A	1.00	1.00	1.00	1.00	0.00	0.00	0.00	0.00
ENSMMUG00000001790	protein_coding_ENSMMUG00000001790	275.98	293.69	51.90	78.99	339.38	349.76	37.00	14.35
ENSMMUG00000001791	GRWD1	404.31	538.37	392.57	397.01	20.93	104.90	18.68	45.30
ENSMMUG00000001792	KCNJ14	57.43	68.01	49.29	34.56	18.51	22.60	0.05	9.81
ENSMMUG00000001793	CYTH2	1205.78	1564.01	1384.03	787.83	196.28	446.18	195.78	16.26
ENSMMUG00000001794	protein_coding_ENSMMUG00000001794	1.26	2.06	1.15	1.00	0.51	1.28	0.13	0.00
ENSMMUG00000001795	SRP68	1315.79	1553.04	2056.13	1776.03	116.17	145.06	164.57	127.98
ENSMMUG00000001797	protein_coding_ENSMMUG00000001797	1.00	1.00	1.00	1.00	0.00	0.00	0.00	0.00
ENSMMUG00000001798	protein_coding_ENSMMUG00000001798	3313.86	3932.82	4861.40	4399.40	428.17	717.04	145.19	1387.77
ENSMMUG00000001799	CCM2	3289.07	4668.57	3355.74	4274.64	495.45	641.85	149.36	967.91
ENSMMUG00000001800	CUL5	1330.60	752.09	1074.87	1121.93	251.26	279.76	27.06	177.58
ENSMMUG00000001801	MAGI2	1.00	1.00	1.00	1.00	0.00	0.00	0.00	0.00
ENSMMUG00000001802	ST6GAL2	1.00	1.00	1.00	1.00	0.00	0.00	0.00	0.00
ENSMMUG00000001803	GJA5	1.00	1.31	1.00	1.04	0.01	0.61	0.00	0.05
ENSMMUG00000001804	protein_coding_ENSMMUG00000001804	1.00	1.00	1.00	1.00	0.00	0.00	0.00	0.00
ENSMMUG00000001805	RSPH4A	26.86	21.21	16.42	15.15	33.07	31.86	0.51	13.47
ENSMMUG00000001806	ZUFSP	418.04	355.60	687.52	482.15	119.82	169.45	138.85	153.12
ENSMMUG00000001807	protein_coding_ENSMMUG00000001807	86.27	57.64	63.36	63.76	19.54	36.99	17.97	10.87
ENSMMUG00000001808	protein_coding_ENSMMUG00000001808	1.00	1.00	1.54	1.04	0.02	0.00	0.76	0.05
ENSMMUG00000001809	GPCPD1	6509.53	4110.45	5412.53	5394.15	1409.56	1044.97	1017.13	95.17
ENSMMUG00000001810	GREM1	1.90	2.52	1.15	1.62	1.21	1.10	0.13	0.71
ENSMMUG00000001811	FMN1	5.72	13.35	42.38	10.83	3.77	3.53	3.79	3.10
ENSMMUG00000001812	TEX19	1.00	1.05	1.00	1.00	0.00	0.11	0.00	0.00
ENSMMUG00000001814	LMCD1	1.00	1.00	1.00	1.00	0.00	0.00	0.00	0.00
ENSMMUG00000001815	pseudogene_ENSMMUG00000001815	1.00	1.00	1.00	1.00	0.00	0.00	0.00	0.00
ENSMMUG00000001816	MAPRE1	4836.40	3857.19	5227.53	4142.23	579.67	412.25	548.30	508.57
ENSMMUG00000001817	HES4	6.71	19.04	104.20	15.12	2.72	6.78	54.62	5.67
ENSMMUG00000001819	ISG15	208.92	13710.96	25349.49	17672.50	70.86	7211.83	6250.81	17212.54
ENSMMUG00000001820	RGS6	36.08	19.30	3.42	13.43	32.26	14.62	0.37	12.34
ENSMMUG00000001821	USP54	261.85	264.87	165.89	175.25	52.01	73.95	2.77	18.65
ENSMMUG00000001824	FRG1	2964.35	1910.64	1890.46	1442.52	729.01	222.48	48.44	157.83
ENSMMUG00000001825	LGI1	1.00	1.00	1.00	1.00	0.00	0.00	0.00	0.00
ENSMMUG00000001827	LPPR1	3.33	2.46	3.85	4.78	2.32	1.58	3.38	6.62
ENSMMUG00000001831	IPP	348.13	230.60	165.43	287.29	64.93	32.99	0.94	63.61
ENSMMUG00000001833	STX16	2534.15	2480.84	3091.63	4109.98	243.70	536.95	354.35	1116.67
ENSMMUG00000001834	LCN8	1.00	1.00	1.02	1.00	0.00	0.00	0.03	0.00
ENSMMUG00000001835	ISLR2	1.05	1.64	1.00	1.00	0.09	1.28	0.00	0.00
ENSMMUG00000001836	ISLR	1.00	1.08	1.00	1.04	0.00	0.15	0.00	0.05
ENSMMUG00000001837	STRA6	7.15	22.46	3.92	11.37	1.60	8.51	1.84	2.37
ENSMMUG00000001841	SETD7	2799.02	2105.82	3686.11	2149.44	338.09	465.56	474.28	444.26
ENSMMUG00000001844	PPARGC1A	3.63	3.18	2.83	2.71	2.88	3.04	0.45	2.25
ENSMMUG00000001845	POLE4	1872.43	2367.92	2541.90	1658.34	342.82	623.60	338.62	19.71
ENSMMUG00000001846	NK-1	1.00	1.00	1.00	1.00	0.00	0.00	0.00	0.00
ENSMMUG00000001847	CNTN4	1.00	1.00	1.00	1.00	0.00	0.00	0.00	0.00
ENSMMUG00000001848	SPRY1	103.11	50.44	44.77	223.46	45.67	11.16	22.75	150.73
ENSMMUG00000001849	IL5RA	2.39	1.07	1.00	1.09	0.96	0.13	0.00	0.02
ENSMMUG00000001850	SPARC	38.12	14.47	6.35	50.37	62.09	4.12	4.43	53.90
ENSMMUG00000001851	pseudogene_ENSMMUG00000001851	2.62	2.43	1.69	2.17	1.62	1.24	0.57	0.03
ENSMMUG00000001852	CSDC2	4.04	3.52	2.06	5.96	1.92	5.05	1.50	0.82
ENSMMUG00000001853	PMM1	368.23	543.67	395.65	347.27	27.29	66.33	30.52	47.54
ENSMMUG00000001854	protein_coding_ENSMMUG00000001854	1.00	1.00	1.00	1.00	0.00	0.00	0.00	0.00
ENSMMUG00000001855	PPPDE2	282.73	409.79	888.04	991.38	81.03	96.15	3.93	594.02
ENSMMUG00000001856	XRCC6	12544.19	12065.25	10879.84	9558.98	799.52	1267.87	348.60	1355.11
ENSMMUG00000001858	HNRNPA3	10874.90	7318.13	9015.47	9918.04	855.43	1080.86	423.85	1100.82
ENSMMUG00000001859	GJB5	1.00	1.00	1.09	1.03	0.00	0.00	0.13	0.04
ENSMMUG00000001860	GJB4	1.00	1.00	1.00	1.00	0.00	0.00	0.00	0.00
ENSMMUG00000001861	NFE2L2	1046.10	676.76	761.77	1150.35	350.80	280.06	79.72	383.21
ENSMMUG00000001862	OR4N5	1.00	1.00	1.00	1.00	0.00	0.00	0.00	0.00
ENSMMUG00000001863	OR4K17	1.00	1.00	1.00	1.00	0.00	0.00	0.00	0.00
ENSMMUG00000001864	protein_coding_ENSMMUG00000001864	1.00	1.08	1.09	1.00	0.00	0.15	0.13	0.00
ENSMMUG00000001866	MRGPRF	1.00	1.00	1.00	1.00	0.00	0.00	0.00	0.00
ENSMMUG00000001867	JMJD4	558.33	918.81	763.47	604.84	79.27	108.80	22.36	117.35
ENSMMUG00000001868	GLI2	2.06	1.48	3.73	1.03	2.18	0.77	5.00	0.04
ENSMMUG00000001869	SNAP47	717.00	746.66	598.82	485.05	134.70	154.08	3.87	16.40
ENSMMUG00000001870	AOC2	9.87	7.18	6.79	5.96	7.28	1.58	0.78	0.82
ENSMMUG00000001871	AOC3	2.65	2.20	1.00	4.34	1.63	1.14	0.00	1.53
ENSMMUG00000001872	ZDHHC2	70.28	37.42	21.66	57.22	36.55	19.12	13.57	19.79
ENSMMUG00000001873	CNOT7	3466.52	2248.00	2451.50	2585.49	663.76	157.15	18.48	278.28
ENSMMUG00000001874	TM9SF3	3242.43	2066.75	3863.19	3511.77	420.70	334.66	8.09	341.41
ENSMMUG00000001876	PIK3AP1	3710.22	6367.05	13386.39	15152.97	429.52	1679.82	1116.16	7564.44
ENSMMUG00000001878	MTMR7	96.13	40.01	41.90	44.92	28.62	22.99	18.94	32.27
ENSMMUG00000001879	ANXA10	1.25	1.55	6.87	4.88	0.51	1.21	2.24	0.81
ENSMMUG00000001880	DDX60	563.46	2895.10	7630.20	9276.16	84.39	1960.60	717.23	4090.99
ENSMMUG00000001881	protein_coding_ENSMMUG00000001881	2.28	1.27	1.74	1.55	2.15	0.20	0.95	0.78
ENSMMUG00000001882	protein_coding_ENSMMUG00000001882	1.00	1.00	1.00	1.00	0.00	0.00	0.00	0.00
ENSMMUG00000001883	protein_coding_ENSMMUG00000001883	1.57	1.00	1.09	1.00	0.93	0.00	0.13	0.00
ENSMMUG00000001884	DAZAP2	20482.20	19944.61	20659.64	21074.06	2017.85	3304.72	128.27	9621.99
ENSMMUG00000001885	TMEM229B	240.53	591.07	460.13	309.22	33.77	89.67	180.73	118.50
ENSMMUG00000001886	ABCF1	1949.76	2782.31	4642.86	3350.13	192.35	173.77	102.08	180.32
ENSMMUG00000001888	MGRN1	317.01	474.86	461.01	348.51	90.67	16.78	17.88	122.56
ENSMMUG00000001890	NUDT16L1	898.28	1021.14	666.32	469.34	31.11	125.59	7.24	6.62
ENSMMUG00000001891	MMP23B	13.60	8.96	3.97	7.04	8.93	5.76	0.32	6.73
ENSMMUG00000001892	UGDH	161.32	208.38	564.66	452.06	30.21	45.11	101.72	13.73
ENSMMUG00000001893	IL6ST	3655.63	2094.90	2521.07	4116.13	1029.01	1123.11	996.71	1171.97
ENSMMUG00000001894	protein_coding_ENSMMUG00000001894	2533.12	2895.86	3593.92	3194.80	179.20	416.54	60.87	300.18
ENSMMUG00000001895	protein_coding_ENSMMUG00000001895	2.13	1.23	1.09	1.00	0.83	0.18	0.13	0.00
ENSMMUG00000001896	GNB1	13761.49	16697.91	21185.79	14283.16	2307.98	3091.09	1694.98	3474.55
ENSMMUG00000001897	protein_coding_ENSMMUG00000001897	1.00	1.00	1.00	1.00	0.00	0.00	0.00	0.00
ENSMMUG00000001898	NAA35	583.22	395.27	467.32	485.79	103.61	124.27	0.50	80.38
ENSMMUG00000001899	protein_coding_ENSMMUG00000001899	555.26	305.41	361.95	382.52	115.62	54.35	0.10	85.54
ENSMMUG00000001900	GOLM1	107.00	73.81	144.08	105.54	15.72	38.50	12.60	65.48
ENSMMUG00000001901	TMX1	1112.18	1258.39	3215.11	3542.78	137.96	284.78	249.40	996.70
ENSMMUG00000001902	TRUB1	216.06	142.96	156.96	189.36	37.86	37.54	22.60	40.91
ENSMMUG00000001903	protein_coding_ENSMMUG00000001903	1.00	1.00	1.00	1.03	0.00	0.00	0.00	0.04
ENSMMUG00000001904	EOMES	971.55	846.05	277.05	473.39	518.19	326.21	65.32	60.98
ENSMMUG00000001905	ATRNL1	85.38	46.41	17.76	20.01	50.80	22.00	7.14	0.45
ENSMMUG00000001906	MED13L	9557.88	7356.38	7221.96	8317.98	959.02	1796.11	1751.50	1135.07
ENSMMUG00000001907	DYNLRB2	226.30	207.38	161.00	147.07	22.73	60.96	15.33	0.87
ENSMMUG00000001908	NAV1	807.36	1111.70	2289.45	976.88	136.28	404.94	517.66	127.00
ENSMMUG00000001909	CUX2	38.33	46.02	20.33	2.71	13.86	13.44	2.36	0.78
ENSMMUG00000001910	HSPB7	1.25	1.00	1.54	1.00	0.51	0.01	0.76	0.00
ENSMMUG00000001911	C1H1ORF64	1.00	1.00	1.00	1.00	0.00	0.00	0.00	0.00
ENSMMUG00000001913	MRPS23	458.76	467.17	719.62	729.15	87.71	78.99	30.76	58.10
ENSMMUG00000001914	LYPD6	1.00	1.05	1.00	1.00	0.00	0.11	0.00	0.00
ENSMMUG00000001915	CLDN1	1.06	1.05	1.00	1.00	0.11	0.11	0.00	0.00
ENSMMUG00000001916	IPO9	1528.26	1754.99	1937.48	1513.27	226.72	164.58	28.42	339.70
ENSMMUG00000001917	MATK	743.55	691.71	358.90	322.39	482.18	529.16	201.31	44.25
ENSMMUG00000001918	TMEM165	782.30	896.41	2578.13	2975.62	38.91	152.02	217.45	1221.25
ENSMMUG00000001919	CLOCK	304.49	232.04	384.63	344.67	54.28	51.79	0.79	92.36
ENSMMUG00000001920	ZMYM5	1199.76	660.13	551.55	617.14	280.13	106.46	25.20	65.32
ENSMMUG00000001921	SHISA4	8.43	12.13	17.34	29.16	5.25	3.56	13.85	8.42
ENSMMUG00000001923	LMOD1	5.59	4.09	5.60	8.65	2.14	1.38	2.42	1.35
ENSMMUG00000001924	TIMM17A	1476.76	1136.60	1702.12	1295.70	298.61	115.16	214.40	66.80
ENSMMUG00000001925	pseudogene_ENSMMUG00000001925	42.93	38.77	18.23	14.05	10.44	7.05	3.44	2.74
ENSMMUG00000001926	RNPEP	887.12	1229.39	1204.72	813.61	163.82	137.74	120.21	31.91
ENSMMUG00000001927	protein_coding_ENSMMUG00000001927	5211.43	4727.81	7310.47	7923.78	519.77	335.69	268.51	1477.53
ENSMMUG00000001929	ELF3	8.45	13.48	5.77	9.20	4.42	9.99	3.62	8.23
ENSMMUG00000001930	ZNF607	41.49	29.73	16.62	23.28	17.06	14.26	7.02	11.36
ENSMMUG00000001931	protein_coding_ENSMMUG00000001931	1.00	1.00	1.00	1.00	0.00	0.00	0.00	0.00
ENSMMUG00000001933	ZFP30	1304.78	726.76	722.04	608.87	279.52	296.63	121.62	316.73
ENSMMUG00000001934	pseudogene_ENSMMUG00000001934	2.01	3.82	4.07	1.04	2.09	3.00	4.20	0.05
ENSMMUG00000001935	pseudogene_ENSMMUG00000001935	1.51	1.37	1.15	1.57	0.58	0.72	0.13	0.81
ENSMMUG00000001936	MAL	6.50	8.80	3.49	5.41	3.25	7.70	3.38	0.08
ENSMMUG00000001938	CTC1	1920.80	2613.45	1630.11	1521.63	238.38	803.02	273.27	471.45
ENSMMUG00000001939	SIL1	529.50	678.98	855.52	435.00	92.57	145.39	128.57	60.79
ENSMMUG00000001940	protein_coding_ENSMMUG00000001940	15995.50	15886.29	8755.14	6424.83	1109.61	2034.34	203.84	2066.29
ENSMMUG00000001941	CXXC5	713.59	571.07	388.91	397.29	90.97	259.74	46.93	28.96
ENSMMUG00000001942	MBTD1	503.91	334.08	289.22	326.33	73.39	109.65	32.81	118.57
ENSMMUG00000001943	GRAMD1C	20.02	13.10	12.54	15.13	18.38	8.44	13.11	4.20
ENSMMUG00000001944	C20H16ORF72	5050.89	3714.78	2916.22	6522.81	574.15	438.28	128.86	4492.28
ENSMMUG00000001946	ZDHHC23	69.91	55.81	93.39	47.09	22.20	25.02	2.91	27.88
ENSMMUG00000001947	LECT2	1.00	1.00	1.00	1.00	0.00	0.00	0.00	0.00
ENSMMUG00000001948	FBXL21	3.39	1.47	1.02	1.00	1.44	1.12	0.03	0.00
ENSMMUG00000001949	KIAA1407	36.22	25.31	42.05	22.20	19.23	6.20	14.38	9.88
ENSMMUG00000001950	IL9	1.00	1.00	1.00	1.00	0.00	0.00	0.00	0.00
ENSMMUG00000001951	SLC25A48	1.00	1.04	1.00	1.00	0.00	0.07	0.00	0.00
ENSMMUG00000001952	SRGAP1	9.61	3.68	2.91	6.49	7.20	5.03	2.57	7.47
ENSMMUG00000001953	QTRTD1	140.92	135.44	221.02	232.18	33.49	31.21	3.81	99.61
ENSMMUG00000001955	C11H12ORF66	324.72	297.41	224.72	141.20	79.70	29.93	5.58	24.79
ENSMMUG00000001956	NCKAP5	7.71	7.29	2.28	1.00	7.35	5.05	0.25	0.00
ENSMMUG00000001957	pseudogene_ENSMMUG00000001957	1.00	1.00	1.00	1.04	0.00	0.00	0.00	0.05
ENSMMUG00000001958	SLC25A33	242.41	160.59	147.13	479.35	77.14	35.64	36.58	308.33
ENSMMUG00000001959	TMEM201	166.61	197.83	139.51	365.23	26.10	43.08	5.72	227.47
ENSMMUG00000001960	GPBP1L1	2792.59	2685.27	2950.34	3373.40	327.78	74.42	96.65	1013.10
ENSMMUG00000001965	KPRP	1.00	1.00	1.00	1.00	0.00	0.00	0.00	0.00
ENSMMUG00000001966	C1orf68	1.00	1.00	1.00	1.00	0.00	0.00	0.00	0.00
ENSMMUG00000001967	protein_coding_ENSMMUG00000001967	1.00	1.00	1.00	1.00	0.00	0.00	0.00	0.00
ENSMMUG00000001968	LCE2A	1.00	1.00	1.00	1.00	0.00	0.00	0.00	0.00
ENSMMUG00000001969	protein_coding_ENSMMUG00000001969	1.00	1.00	1.00	1.00	0.00	0.00	0.00	0.00
ENSMMUG00000001970	protein_coding_ENSMMUG00000001970	1.00	1.00	1.00	1.00	0.00	0.00	0.00	0.00
ENSMMUG00000001971	protein_coding_ENSMMUG00000001971	1.00	1.00	1.00	1.00	0.00	0.00	0.00	0.00
ENSMMUG00000001973	SIKE1	919.23	712.36	859.13	821.34	114.81	101.39	162.11	207.16
ENSMMUG00000001974	CSDE1	18360.46	11937.56	14566.94	15174.39	2015.75	1611.99	95.94	1300.12
ENSMMUG00000001975	protein_coding_ENSMMUG00000001975	214.02	154.28	225.29	209.76	34.17	39.51	43.93	8.81
ENSMMUG00000001976	NR1I2	14.18	8.06	8.74	13.00	8.99	5.25	10.70	6.07
ENSMMUG00000001977	NRAS	2084.04	1366.11	2252.41	2066.33	453.50	140.06	263.08	512.18
ENSMMUG00000001978	AMPD1	1.00	1.00	1.00	1.00	0.02	0.00	0.00	0.00
ENSMMUG00000001979	SEMA3E	1.00	1.00	1.00	1.00	0.01	0.00	0.00	0.00
ENSMMUG00000001980	GSK3B	1746.33	1452.62	1527.54	1701.22	192.34	94.62	3.29	522.53
ENSMMUG00000001981	GPR156	1.25	1.08	1.00	1.00	0.51	0.15	0.00	0.00
ENSMMUG00000001982	RHBDL1	14.27	18.25	6.28	11.36	3.59	5.09	1.42	0.57
ENSMMUG00000001983	STUB1	712.31	890.50	688.62	537.50	99.10	116.26	102.56	17.87
ENSMMUG00000001984	JMJD8	694.71	1157.27	804.80	495.52	95.35	137.16	2.95	79.04
ENSMMUG00000001985	TNFSF9	28.19	18.66	10.15	41.39	19.37	14.49	1.93	35.52
ENSMMUG00000001986	WDR24	692.10	953.92	808.04	842.35	236.59	85.72	246.80	169.96
ENSMMUG00000001987	AMMECR1L	993.96	1032.47	1188.66	1433.71	135.80	180.98	72.19	569.07
ENSMMUG00000001988	protein_coding_ENSMMUG00000001988	2.67	5.24	2.13	4.33	1.28	1.31	2.86	4.49
ENSMMUG00000001989	POLR2D	1266.81	992.22	881.14	1615.65	302.68	158.84	32.94	856.65
ENSMMUG00000001990	CAP2	1.00	1.13	1.00	1.57	0.01	0.18	0.00	0.81
ENSMMUG00000001991	KLK15	1.00	1.00	1.00	1.63	0.00	0.00	0.00	0.76
ENSMMUG00000001992	FAM8A1	966.92	621.44	1197.83	1443.39	217.80	156.24	25.35	399.63
ENSMMUG00000001993	NUP153	2726.18	2068.35	2003.62	2406.12	365.60	404.84	53.03	26.57
ENSMMUG00000001994	C11ORF17	191.29	319.66	591.04	456.20	22.79	82.77	50.38	158.64
ENSMMUG00000001995	C11orf16	2.40	6.79	16.88	5.40	0.43	9.67	20.57	2.87
ENSMMUG00000001996	F11R	373.46	353.23	511.31	812.06	141.47	124.00	190.86	738.90
ENSMMUG00000001997	ASCL3	1.33	1.04	1.67	1.62	0.50	0.07	0.95	0.71
ENSMMUG00000001998	TMEM9B	1467.60	1436.11	1927.66	1310.15	219.34	220.67	55.04	233.77
ENSMMUG00000001999	pseudogene_ENSMMUG00000001999	343.38	262.06	255.14	356.98	91.41	113.99	29.21	37.39
ENSMMUG00000002001	TSTD1	5.95	8.04	11.55	31.39	4.29	3.73	8.74	21.04
ENSMMUG00000002003	USF1	2958.59	4194.67	4262.00	4469.92	527.49	355.87	519.49	1871.19
ENSMMUG00000002004	CDKN2AIP	1127.46	913.39	595.03	915.23	194.20	57.42	10.07	123.19
ENSMMUG00000002005	protein_coding_ENSMMUG00000002005	8285.43	11083.75	14970.16	13587.37	1522.49	1782.46	1076.58	4295.39
ENSMMUG00000002006	PVRL4	4.08	5.16	4.01	2.71	2.27	1.65	1.18	0.78
ENSMMUG00000002007	KLHDC9	15.54	16.27	6.28	12.44	7.95	6.65	1.42	0.56
ENSMMUG00000002008	PFDN2	961.12	938.83	1288.40	787.29	106.84	117.84	66.94	15.51
ENSMMUG00000002009	NIT1	509.94	701.47	962.74	657.81	48.71	128.77	13.74	50.29
ENSMMUG00000002010	DEDD	1283.15	1362.66	1590.70	1252.47	147.09	182.68	13.17	197.08
ENSMMUG00000002011	PDE11A	1.00	1.00	1.00	1.00	0.01	0.00	0.00	0.00
ENSMMUG00000002013	RBM45	282.94	223.12	360.50	297.11	29.89	31.74	104.99	110.81
ENSMMUG00000002014	HAS2	1.01	3.45	3.49	24.12	0.01	1.64	3.38	25.49
ENSMMUG00000002015	VAMP7	1636.79	1204.36	1940.32	1742.26	206.19	144.23	68.00	90.88
ENSMMUG00000002016	IL9R	36.66	51.15	44.92	30.76	26.46	54.52	42.26	12.07
ENSMMUG00000002017	protein_coding_ENSMMUG00000002017	24768.45	18107.95	8511.45	8931.88	3796.94	2039.64	963.60	454.23
ENSMMUG00000002018	TAT	1.00	1.00	1.09	1.00	0.00	0.00	0.13	0.00
ENSMMUG00000002019	protein_coding_ENSMMUG00000002019	1.00	1.00	1.00	1.00	0.00	0.00	0.00	0.00
ENSMMUG00000002020	PNPLA5	2.12	2.83	2.83	1.03	1.35	1.45	0.45	0.04
ENSMMUG00000002021	BDH1	415.91	566.76	396.69	594.23	78.41	114.99	70.97	4.70
ENSMMUG00000002022	HCN1	1.00	1.00	1.00	1.00	0.00	0.00	0.00	0.00
ENSMMUG00000002023	ZIC3	1.01	1.00	1.00	1.00	0.01	0.00	0.00	0.00
ENSMMUG00000002024	protein_coding_ENSMMUG00000002024	1.26	1.00	1.00	2.17	0.52	0.00	0.00	0.03
ENSMMUG00000002025	VRK2	312.73	251.46	419.38	448.37	61.67	97.80	70.60	92.23
ENSMMUG00000002026	FANCL	324.02	219.09	354.38	432.14	68.67	74.20	98.27	37.71
ENSMMUG00000002027	PMVK	898.87	1300.55	1910.16	1467.28	206.76	270.23	470.49	122.89
ENSMMUG00000002028	protein_coding_ENSMMUG00000002028	23.41	12.42	2.66	2.16	14.95	8.22	3.57	1.44
ENSMMUG00000002029	protein_coding_ENSMMUG00000002029	61926.81	48404.57	22839.40	22239.74	11976.10	8559.66	4140.06	1385.77
ENSMMUG00000002030	KAT8	315.08	464.86	381.81	404.47	53.18	141.65	130.43	11.59
ENSMMUG00000002031	PRSS8	196.50	255.46	99.37	161.59	101.67	59.82	30.03	20.52
ENSMMUG00000002032	XPO7	2438.85	2267.66	2641.83	2626.87	256.51	197.66	17.93	70.86
ENSMMUG00000002033	PRSS36	113.26	169.31	82.12	103.32	23.04	34.85	19.93	12.49
ENSMMUG00000002034	NPM2	1.00	2.33	2.28	1.03	0.00	1.34	0.25	0.04
ENSMMUG00000002035	FGF17	1.01	1.00	1.00	1.04	0.01	0.00	0.00	0.05
ENSMMUG00000002036	protein_coding_ENSMMUG00000002036	1.00	1.00	1.00	1.00	0.01	0.00	0.00	0.00
ENSMMUG00000002037	MMP1	18.06	3.73	35.77	661.11	3.12	2.57	30.29	798.38
ENSMMUG00000002038	KIAA1199	8.08	2.42	3.42	4.88	9.58	2.12	0.37	0.81
ENSMMUG00000002039	protein_coding_ENSMMUG00000002039	297.27	280.90	122.21	80.64	40.86	44.35	5.13	28.35
ENSMMUG00000002041	GPR133	1.06	1.00	1.00	1.09	0.13	0.01	0.00	0.02
ENSMMUG00000002042	ZNF107	242.91	168.22	149.52	318.14	86.86	94.60	41.33	76.54
ENSMMUG00000002043	CD81	6589.22	9839.70	10542.41	8003.60	1513.41	2917.36	2036.69	2331.34
ENSMMUG00000002045	PFKM	400.10	417.91	256.83	295.77	53.72	140.17	50.42	3.44
ENSMMUG00000002047	THAP3	510.72	682.92	720.08	546.24	39.98	80.90	34.47	44.47
ENSMMUG00000002048	ASB8	1532.06	1344.47	1061.86	1200.03	271.58	117.03	26.18	72.79
ENSMMUG00000002049	protein_coding_ENSMMUG00000002049	1.00	1.00	1.00	1.04	0.00	0.00	0.00	0.05
ENSMMUG00000002050	PAFAH1B2	1722.35	1156.29	1061.35	1101.61	412.17	77.17	44.29	391.27
ENSMMUG00000002052	SPSB1	140.36	274.28	255.58	289.60	15.76	35.09	45.78	50.34
ENSMMUG00000002053	SIDT2	935.18	1356.19	889.47	888.15	191.29	201.01	13.56	106.64
ENSMMUG00000002054	KLF11	993.41	1048.46	1197.31	813.47	367.59	303.35	326.04	86.47
ENSMMUG00000002057	RRM2	383.00	203.95	388.73	2027.78	127.55	39.24	112.41	65.36
ENSMMUG00000002058	TAGLN	79.79	72.80	42.47	54.12	30.28	25.62	0.77	19.88
ENSMMUG00000002060	protein_coding_ENSMMUG00000002060	1116.22	806.39	929.98	832.11	132.80	167.33	101.10	185.25
ENSMMUG00000002061	PCSK7	1571.28	2284.92	2329.54	2182.11	242.20	342.44	182.63	134.44
ENSMMUG00000002062	CAST	6351.01	5757.81	9866.78	7768.90	1009.85	1102.51	640.89	1735.73
ENSMMUG00000002063	ERAP1	3673.73	4222.44	6616.13	5613.32	203.68	610.91	1186.94	1719.29
ENSMMUG00000002064	SLC7A6	215.56	258.76	251.47	232.63	46.43	53.96	20.81	42.99
ENSMMUG00000002065	SLC7A6OS	606.03	630.66	585.28	473.77	63.34	30.60	91.66	37.56
ENSMMUG00000002066	PRMT7	1045.29	1466.28	1313.62	903.71	459.64	588.42	718.84	66.42
ENSMMUG00000002067	RNF214	480.38	516.51	544.00	405.96	47.55	42.73	70.24	24.42
ENSMMUG00000002068	MED30	833.73	559.07	469.97	387.84	232.64	32.46	98.47	84.26
ENSMMUG00000002069	MSI2	646.67	460.75	368.46	353.30	71.06	53.58	30.66	79.24
ENSMMUG00000002072	RFWD2	1636.71	1518.22	2097.34	2104.57	99.85	282.22	201.24	895.14
ENSMMUG00000002075	pseudogene_ENSMMUG00000002075	107.79	132.38	332.56	151.35	31.35	75.87	17.50	97.25
ENSMMUG00000002076	pseudogene_ENSMMUG00000002076	1.00	1.00	1.00	1.00	0.00	0.00	0.00	0.00
ENSMMUG00000002079	ZFP37	170.37	79.50	143.23	133.61	37.18	20.69	22.48	18.80
ENSMMUG00000002080	DIP2C	182.95	187.05	83.50	229.26	134.69	163.90	8.08	1.76
ENSMMUG00000002083	protein_coding_ENSMMUG00000002083	1.00	1.00	1.00	1.00	0.00	0.00	0.00	0.00
ENSMMUG00000002086	B4GALT1	1270.97	1148.45	1446.71	1352.38	323.84	183.06	359.86	425.95
ENSMMUG00000002087	VAX2	1.59	1.10	1.00	2.64	0.71	0.13	0.00	2.32
ENSMMUG00000002088	SMU1	1148.21	1423.80	2498.78	2090.73	152.63	263.35	646.19	281.59
ENSMMUG00000002089	C10H20ORF118	69.72	155.25	340.01	247.47	17.02	76.53	68.22	40.63
ENSMMUG00000002090	ATP6V1B1	2.12	3.95	2.83	4.88	0.83	1.85	2.59	2.28
ENSMMUG00000002091	SAMHD1	9502.67	24485.42	47527.98	29147.40	1247.34	6117.71	897.91	8182.16
ENSMMUG00000002092	ANKRD53	1.06	1.50	1.00	1.57	0.11	0.98	0.00	0.81
ENSMMUG00000002093	TEX261	2924.66	4448.42	4560.38	3357.78	448.34	1143.96	408.83	704.28
ENSMMUG00000002096	NAGK	1488.51	4589.95	10037.71	4425.29	536.62	1306.57	50.97	1748.12
ENSMMUG00000002098	pseudogene_ENSMMUG00000002098	1.00	1.00	1.00	1.00	0.00	0.00	0.00	0.00
ENSMMUG00000002099	protein_coding_ENSMMUG00000002099	57.04	20.26	37.50	7.58	17.92	6.13	14.87	7.48
ENSMMUG00000002100	MITF	121.08	78.80	113.30	32.47	54.72	12.14	69.57	6.34
ENSMMUG00000002101	protein_coding_ENSMMUG00000002101	33.55	22.78	32.06	33.52	7.32	8.56	7.90	2.47
ENSMMUG00000002102	CCR7	5203.34	9584.01	3476.28	4308.18	1984.94	2696.81	2560.13	511.46
ENSMMUG00000002103	DNER	4.37	6.96	11.67	125.17	3.36	6.50	7.07	166.35
ENSMMUG00000002105	ZP4	1.00	1.00	1.00	1.00	0.00	0.00	0.00	0.00
ENSMMUG00000002107	STOML3	1.07	1.00	1.00	1.00	0.13	0.00	0.00	0.00
ENSMMUG00000002108	ODF1	1.30	1.03	1.00	1.04	0.45	0.06	0.00	0.05
ENSMMUG00000002109	C13ORF23	1756.94	1656.31	2504.59	2184.65	123.09	220.32	242.00	467.55
ENSMMUG00000002110	FDX1	1369.32	940.70	1098.82	896.74	291.67	156.53	99.79	63.09
ENSMMUG00000002111	pseudogene_ENSMMUG00000002111	1.00	1.26	1.00	1.00	0.01	0.52	0.00	0.00
ENSMMUG00000002112	protein_coding_ENSMMUG00000002112	1.05	1.07	1.67	1.00	0.12	0.13	0.95	0.00
ENSMMUG00000002113	NHLRC3	717.14	685.82	1851.10	1212.56	86.23	169.19	1.56	105.33
ENSMMUG00000002114	TFRC	2108.78	912.87	1547.43	1830.89	746.57	124.57	364.23	342.63
ENSMMUG00000002116	BTG3	398.33	159.90	103.66	163.48	123.69	29.30	0.32	69.06
ENSMMUG00000002117	TMEM167A	386.14	381.04	747.43	936.39	17.54	75.83	67.71	423.85
ENSMMUG00000002121	C14ORF37	1.85	1.64	1.00	3.23	0.91	1.28	0.00	2.90
ENSMMUG00000002122	SPOCK2	16068.01	16689.21	7436.60	11197.94	4560.66	3776.50	2311.99	775.51
ENSMMUG00000002123	TTC31	2299.23	3232.72	3056.51	2257.64	152.79	284.75	24.39	463.43
ENSMMUG00000002124	B4GALT5	662.81	646.55	1249.39	1968.83	116.18	192.58	56.05	332.59
ENSMMUG00000002125	LBX2	2.44	2.49	2.23	2.71	1.66	1.49	1.27	0.70
ENSMMUG00000002127	PCGF1	530.11	607.43	643.79	366.09	124.75	82.41	86.22	11.78
ENSMMUG00000002128	TLX2	8.63	6.61	5.65	10.29	9.74	3.67	0.90	3.82
ENSMMUG00000002129	DQX1	27.06	28.47	24.97	36.27	3.54	8.87	1.14	17.43
ENSMMUG00000002130	SACM1L	1313.24	960.11	1485.14	1780.56	186.26	225.44	270.30	27.31
ENSMMUG00000002131	AUP1	4535.29	5790.36	5727.09	4295.59	555.84	1484.73	58.20	122.33
ENSMMUG00000002132	PSMD12	1951.00	1080.44	1438.28	1383.85	428.09	231.44	113.56	70.25
ENSMMUG00000002133	PITPNC1	2761.22	1914.78	1180.75	1569.44	92.08	458.37	72.86	41.84
ENSMMUG00000002134	RPS6KA3	2083.80	1475.18	1732.30	1887.36	205.33	273.49	88.27	113.37
ENSMMUG00000002135	CEP350	4423.27	2098.04	2773.89	3675.11	613.62	776.17	5.06	359.89
ENSMMUG00000002136	HTRA2	771.21	954.41	880.67	1167.99	111.05	117.42	63.40	325.55
ENSMMUG00000002137	protein_coding_ENSMMUG00000002137	7.70	7.25	10.28	15.66	3.10	2.85	2.60	4.93
ENSMMUG00000002138	LOXL3	73.98	59.77	33.10	108.96	55.58	28.54	10.81	49.97
ENSMMUG00000002139	DOK1	1607.43	2208.20	1742.63	1733.14	282.36	430.84	317.86	519.87
ENSMMUG00000002140	M1AP	11.71	8.15	12.47	17.26	7.74	3.19	0.18	8.59
ENSMMUG00000002141	TMEM206	406.80	319.00	357.26	254.86	86.58	21.51	81.94	70.50
ENSMMUG00000002142	NENF	292.96	261.68	393.66	259.04	146.21	47.00	20.07	14.68
ENSMMUG00000002144	protein_coding_ENSMMUG00000002144	3.83	3.03	2.25	4.33	2.40	1.00	1.77	1.41
ENSMMUG00000002145	PHF17	736.38	604.01	391.25	516.50	126.41	156.64	99.91	41.84
ENSMMUG00000002146	SCLT1	440.13	452.72	727.27	632.09	77.31	322.05	40.49	8.18
ENSMMUG00000002147	SSR1	4030.39	2708.31	5524.02	4742.93	518.16	280.25	617.07	255.20
ENSMMUG00000002148	C4orf33	657.69	519.09	1178.78	814.13	127.73	280.40	57.46	37.05
ENSMMUG00000002149	VPS25	986.18	1264.18	1175.74	1083.13	162.94	330.92	103.70	99.44
ENSMMUG00000002150	RAMP2	223.24	169.51	172.74	16.21	165.22	110.13	57.07	17.92
ENSMMUG00000002151	ZMAT1	784.19	265.81	217.72	376.59	212.54	180.24	28.26	287.85
ENSMMUG00000002152	ACYP2	61.24	69.79	55.45	123.80	13.40	16.91	18.63	6.34
ENSMMUG00000002153	G3BP2	7551.14	4889.00	4779.21	6768.64	1447.74	226.26	206.55	2527.89
ENSMMUG00000002154	TSPYL6	1.00	1.30	1.00	1.00	0.01	0.49	0.00	0.00
ENSMMUG00000002155	C2orf73	1.00	1.00	1.00	1.00	0.00	0.00	0.00	0.00
ENSMMUG00000002156	protein_coding_ENSMMUG00000002156	24.80	58.17	127.87	186.40	16.03	22.73	42.23	31.94
ENSMMUG00000002157	PIM3	5015.47	6415.22	9812.68	4843.11	197.46	2191.08	3061.33	1887.87
ENSMMUG00000002158	SPINT2	2722.11	3166.82	1482.12	1811.33	408.73	833.67	263.22	15.25
ENSMMUG00000002159	RFPL4B	1.00	1.00	1.00	1.00	0.00	0.00	0.00	0.00
ENSMMUG00000002160	protein_coding_ENSMMUG00000002160	1.51	1.27	1.00	1.04	0.61	0.20	0.00	0.05
ENSMMUG00000002161	protein_coding_ENSMMUG00000002161	1.00	1.00	1.00	1.00	0.00	0.00	0.00	0.00
ENSMMUG00000002162	pseudogene_ENSMMUG00000002162	447.92	229.69	328.49	513.37	510.65	421.81	454.36	67.77
ENSMMUG00000002163	KRT8	5.78	3.45	2.66	6.49	8.26	1.98	3.57	1.38
ENSMMUG00000002164	PA2G4	3312.45	3938.59	3572.17	3746.69	96.69	296.25	133.76	57.47
ENSMMUG00000002165	pseudogene_ENSMMUG00000002165	1.00	1.00	1.00	1.00	0.00	0.00	0.00	0.00
ENSMMUG00000002166	TLK2	1479.41	1247.55	1259.66	1432.18	113.89	212.70	18.04	374.04
ENSMMUG00000002167	MRC2	217.53	277.96	261.48	183.92	45.74	119.76	82.33	26.12
ENSMMUG00000002168	MARCH10	1.34	1.10	1.00	1.00	0.69	0.18	0.00	0.00
ENSMMUG00000002171	KIF1B	581.51	581.93	768.11	817.12	56.78	103.19	58.00	95.84
ENSMMUG00000002173	BEX2	1006.35	665.82	226.65	350.49	307.89	89.72	66.75	91.41
ENSMMUG00000002174	TRAF3IP2	278.25	390.15	302.90	581.43	67.35	81.57	79.31	186.73
ENSMMUG00000002175	TPD52L3	1.00	1.00	1.00	1.00	0.00	0.00	0.00	0.00
ENSMMUG00000002176	UHRF2	2028.97	1378.64	1375.26	1434.37	259.61	333.62	40.03	363.59
ENSMMUG00000002178	FAM71C	1.00	1.00	1.00	1.00	0.00	0.00	0.00	0.00
ENSMMUG00000002180	protein_coding_ENSMMUG00000002180	76.82	68.60	96.97	73.52	22.26	10.48	3.49	4.85
ENSMMUG00000002181	SFI1	725.65	1124.50	870.45	742.01	217.73	521.52	365.18	389.21
ENSMMUG00000002182	PISD	2635.59	3526.65	4460.45	5285.43	480.57	1102.65	455.55	2913.52
ENSMMUG00000002183	OSBPL6	88.47	44.50	77.66	72.82	9.43	6.66	23.23	33.56
ENSMMUG00000002184	TCEB2	5.96	11.28	4.04	5.92	6.82	6.59	2.69	5.08
ENSMMUG00000002185	PRKRA	537.67	534.35	445.60	432.42	47.19	129.10	34.30	32.14
ENSMMUG00000002186	protein_coding_ENSMMUG00000002186	1.51	3.39	2.83	5.41	1.04	0.83	0.45	1.39
ENSMMUG00000002187	FKBP7	2.45	1.76	1.67	7.58	1.21	1.31	0.95	3.05
ENSMMUG00000002188	CTRC	5.98	4.01	10.78	5.95	3.80	2.87	0.40	0.65
ENSMMUG00000002189	PLEKHA3	519.44	445.21	461.74	448.28	100.28	16.72	87.09	108.41
ENSMMUG00000002190	TMEM52B	1.00	1.17	1.02	1.57	0.00	0.80	0.03	0.81
ENSMMUG00000002191	OLR1	158.19	83.00	118.81	459.66	159.05	49.22	24.32	104.57
ENSMMUG00000002192	CLEC7A	1612.28	2463.42	7033.21	4950.47	339.32	625.13	650.09	2758.59
ENSMMUG00000002194	PRKAR1A	6978.99	5957.66	9366.71	8135.44	860.35	1221.24	441.65	1857.81
ENSMMUG00000002195	FAM20A	12.82	55.82	379.58	147.18	1.47	90.92	178.57	38.84
ENSMMUG00000002196	PGAP1	52.43	38.04	41.46	50.86	25.79	19.26	26.90	9.54
ENSMMUG00000002197	GABARAPL1	4202.77	2665.07	2137.00	8515.56	855.98	581.43	352.90	9083.61
ENSMMUG00000002198	protein_coding_ENSMMUG00000002198	9.09	5.86	6.28	6.50	2.83	7.30	1.42	0.09
ENSMMUG00000002199	BTBD8	16.59	10.71	10.83	60.93	5.65	6.30	1.90	30.78
ENSMMUG00000002200	PPAP2B	50.73	45.12	39.43	93.39	19.16	6.80	7.87	31.79
ENSMMUG00000002201	ABCC12	1.00	1.00	1.00	1.00	0.00	0.00	0.00	0.00
ENSMMUG00000002202	SEL1L2	1.00	1.00	1.00	1.00	0.00	0.00	0.00	0.00
ENSMMUG00000002203	FAM113B	3605.55	5749.57	2347.46	3460.21	2160.85	2271.01	1038.33	279.66
ENSMMUG00000002204	PIGN	139.16	106.06	164.29	163.16	55.38	29.52	21.12	30.06
ENSMMUG00000002205	protein_coding_ENSMMUG00000002205	3.22	3.12	2.32	1.57	2.22	1.53	1.76	0.81
ENSMMUG00000002206	PMP22	50.43	46.20	174.81	154.19	32.24	11.11	7.85	126.54
ENSMMUG00000002207	protein_coding_ENSMMUG00000002207	238.43	124.56	156.34	131.45	58.00	20.59	0.02	18.77
ENSMMUG00000002208	TEKT3	1.00	1.00	1.00	1.00	0.00	0.01	0.00	0.00
ENSMMUG00000002209	KIAA1468	2141.77	1323.13	1265.92	1130.83	348.34	383.76	138.58	78.44
ENSMMUG00000002210	TNFRSF11A	4.28	4.48	3.37	1.09	2.20	2.95	1.14	0.02
ENSMMUG00000002211	DCLK2	25.22	22.67	17.86	25.90	5.70	7.66	8.67	11.41
ENSMMUG00000002212	LRBA	3121.15	2079.94	1596.72	2049.57	497.22	586.16	291.10	174.06
ENSMMUG00000002213	PSMD5	208.72	193.80	220.83	187.72	31.23	20.46	22.55	29.85
ENSMMUG00000002214	ADRB2	1281.08	1105.92	617.56	400.54	599.98	583.20	378.72	134.12
ENSMMUG00000002217	ALPL	43.95	118.43	272.19	13767.63	24.20	71.20	220.98	16053.68
ENSMMUG00000002218	RAP1GAP	1.06	2.45	1.15	4.88	0.13	1.75	0.13	0.81
ENSMMUG00000002219	RBP7	1.34	1.37	1.02	1.03	0.47	0.49	0.03	0.04
ENSMMUG00000002220	MAB21L2	11.54	5.51	3.31	7.04	4.29	5.14	2.67	3.78
ENSMMUG00000002223	SH2B3	3705.88	4465.56	5718.89	2421.16	648.42	918.01	655.18	337.06
ENSMMUG00000002224	PSIP1	2204.31	1278.69	1121.59	1870.31	285.78	422.18	233.40	724.92
ENSMMUG00000002226	ATXN2	1159.69	1098.84	1116.49	1120.52	47.03	218.08	63.82	65.80
ENSMMUG00000002227	ENAH	28.29	1.76	3.92	3.25	47.14	1.31	1.84	0.05
ENSMMUG00000002229	ARFGAP3	1039.58	739.43	1238.72	1180.86	105.81	173.11	100.78	4.89
ENSMMUG00000002230	ADCY5	23.53	19.77	5.14	34.39	30.99	12.67	1.30	30.47
ENSMMUG00000002231	TMEM87B	1166.27	950.40	998.87	1203.45	173.46	268.69	155.09	371.37
ENSMMUG00000002232	PTPLB	473.01	411.94	448.34	324.63	73.11	114.31	10.53	75.16
ENSMMUG00000002234	FBLN7	1.83	2.49	1.02	4.34	1.47	1.49	0.03	3.01
ENSMMUG00000002235	IGF1	9.80	5.05	4.51	3.78	7.91	4.90	1.02	2.16
ENSMMUG00000002236	LMX1B	1.00	1.00	1.00	1.00	0.00	0.00	0.00	0.00
ENSMMUG00000002237	protein_coding_ENSMMUG00000002237	2135.62	3513.40	1929.69	502.59	2477.57	2411.10	691.18	666.62
ENSMMUG00000002238	protein_coding_ENSMMUG00000002238	1.26	1.00	1.00	1.00	0.52	0.00	0.00	0.00
ENSMMUG00000002239	C5orf52	1.00	1.00	1.00	1.00	0.00	0.00	0.00	0.00
ENSMMUG00000002240	ZC3H12C	38.50	27.09	44.32	61.16	14.70	14.62	27.95	26.60
ENSMMUG00000002241	RDX	400.63	258.63	377.98	320.78	70.38	48.28	26.40	47.90
ENSMMUG00000002242	MECOM	1.01	1.00	1.00	2.71	0.01	0.00	0.00	0.70
ENSMMUG00000002243	PLEKHG7	1.00	1.00	1.09	1.00	0.00	0.00	0.13	0.00
ENSMMUG00000002244	EEA1	799.06	409.22	521.76	668.40	137.74	209.87	56.21	308.72
ENSMMUG00000002246	protein_coding_ENSMMUG00000002246	51.71	41.49	51.59	37.30	8.56	12.81	23.47	3.15
ENSMMUG00000002247	protein_coding_ENSMMUG00000002247	2139.12	1734.99	2031.21	1730.47	376.29	161.66	41.65	416.89
ENSMMUG00000002248	ENG	20.78	29.87	65.07	174.05	16.78	5.54	2.89	102.80
ENSMMUG00000002250	B3GAT1	1.00	1.00	1.00	1.00	0.00	0.00	0.00	0.00
ENSMMUG00000002252	MARCH2	821.05	1011.73	914.91	819.06	227.47	209.59	34.94	332.76
ENSMMUG00000002253	protein_coding_ENSMMUG00000002253	1.01	1.08	1.00	2.71	0.01	0.15	0.00	0.70
ENSMMUG00000002254	C1orf186	90.98	136.46	214.23	128.81	79.91	48.08	53.40	82.73
ENSMMUG00000002255	AVPR1B	1.60	1.51	1.02	3.25	0.99	1.51	0.03	0.05
ENSMMUG00000002257	POLR3E	1212.12	1478.67	1105.98	1138.17	80.06	504.84	220.34	540.37
ENSMMUG00000002258	BARX2	2.63	2.46	1.00	1.03	2.32	1.18	0.00	0.04
ENSMMUG00000002259	SENP5	2620.05	1719.81	1551.52	1639.68	325.00	516.54	84.96	284.14
ENSMMUG00000002260	PRKCH	6950.34	4444.19	2416.55	3437.56	588.66	1118.70	47.77	161.10
ENSMMUG00000002261	FBXO2	15.38	32.82	10.97	10.27	8.01	9.32	7.92	2.06
ENSMMUG00000002262	protein_coding_ENSMMUG00000002262	11.03	11.48	5.24	10.82	9.34	8.16	5.82	0.15
ENSMMUG00000002263	ACTR2	9929.09	8084.74	14483.44	15614.27	1047.08	1487.20	1140.12	3936.84
ENSMMUG00000002264	LPO	1.37	1.00	1.09	1.04	0.72	0.01	0.13	0.05
ENSMMUG00000002265	YTHDC1	4026.45	2234.49	2084.49	2745.38	985.66	929.57	42.77	187.04
ENSMMUG00000002266	MPO	397.75	552.79	751.57	1515.49	579.63	302.55	500.31	10.25
ENSMMUG00000002267	protein_coding_ENSMMUG00000002267	8.08	16.39	6.35	3.25	5.89	9.08	4.43	0.05
ENSMMUG00000002268	AFMID	145.69	186.78	120.48	259.78	27.88	45.51	36.01	155.18
ENSMMUG00000002269	SCPEP1	2180.45	2740.90	4405.42	1133.88	849.63	990.48	2292.60	196.86
ENSMMUG00000002270	ARID1B	3715.08	3455.59	3032.60	3144.13	463.41	781.89	79.69	792.09
ENSMMUG00000002271	PDSS2	221.16	212.17	244.92	205.56	32.31	21.80	49.91	29.37
ENSMMUG00000002272	CLINT1	1566.43	1356.70	2088.55	2118.61	204.70	266.40	34.27	82.63
ENSMMUG00000002273	ATP6V0E2	1290.69	1719.75	1325.40	1144.68	135.05	308.10	227.89	191.13
ENSMMUG00000002276	protein_coding_ENSMMUG00000002276	1.00	1.00	1.00	1.00	0.00	0.00	0.00	0.00
ENSMMUG00000002277	UBN2	454.42	407.84	533.85	512.29	101.59	93.91	30.09	84.43
ENSMMUG00000002278	ARID3A	192.66	257.63	470.09	918.81	38.87	35.71	1.46	298.93
ENSMMUG00000002279	protein_coding_ENSMMUG00000002279	12850.79	10475.01	6797.80	7627.57	5900.02	5000.99	757.84	2971.25
ENSMMUG00000002280	PEX2	201.01	141.82	158.02	115.17	80.97	28.26	41.48	0.89
ENSMMUG00000002282	protein_coding_ENSMMUG00000002282	1.00	1.00	1.00	1.00	0.00	0.01	0.00	0.00
ENSMMUG00000002283	protein_coding_ENSMMUG00000002283	1.00	1.00	1.00	1.00	0.00	0.00	0.00	0.00
ENSMMUG00000002285	GALNT2	1197.60	1603.05	2500.39	3475.12	145.92	77.75	150.61	810.03
ENSMMUG00000002286	CREBBP	7260.14	8151.16	7189.09	9469.94	1180.44	1431.21	294.14	2689.43
ENSMMUG00000002287	PGBD5	1.00	1.00	2.25	1.04	0.02	0.01	1.77	0.05
ENSMMUG00000002288	GGT1	385.97	519.11	316.81	929.73	71.26	176.34	69.52	181.78
ENSMMUG00000002290	pseudogene_ENSMMUG00000002290	1.00	1.00	1.00	1.00	0.00	0.00	0.00	0.00
ENSMMUG00000002292	ZNF674	88.12	62.23	88.84	88.16	30.70	10.25	3.39	7.86
ENSMMUG00000002293	KLHL13	54.21	34.92	23.70	29.76	26.63	11.55	3.51	5.57
ENSMMUG00000002295	CRABP2	3.18	3.78	1.15	3.79	1.29	2.22	0.13	0.79
ENSMMUG00000002296	MSR1	151.36	205.49	769.31	87.39	80.01	85.75	75.18	39.97
ENSMMUG00000002297	SCN7A	1.00	1.00	1.00	1.00	0.00	0.00	0.00	0.00
ENSMMUG00000002299	EMX1	1.25	1.00	1.00	1.09	0.51	0.00	0.00	0.02
ENSMMUG00000002300	SFXN5	149.41	228.60	207.24	174.55	48.68	47.68	22.48	23.28
ENSMMUG00000002301	RAB11FIP5	600.92	885.10	869.94	257.62	209.52	425.20	2.83	115.41
ENSMMUG00000002302	STAU1	1848.10	1797.88	2810.28	2534.40	115.05	307.80	297.58	450.37
ENSMMUG00000002303	KRT72	1.00	1.00	1.00	1.00	0.00	0.00	0.00	0.00
ENSMMUG00000002304	KRT73	1.00	1.00	1.00	1.00	0.00	0.00	0.00	0.00
ENSMMUG00000002305	KRT2	1.00	1.00	1.00	1.00	0.00	0.00	0.00	0.00
ENSMMUG00000002306	USP12	1.00	1.00	1.00	1.00	0.00	0.00	0.00	0.00
ENSMMUG00000002308	FPR3	411.74	1389.66	5591.98	1279.56	138.44	704.21	1879.78	294.53
ENSMMUG00000002309	RPL12	113.58	101.66	67.62	40.46	13.65	26.77	12.42	17.82
ENSMMUG00000002310	ZNF577	302.40	230.95	256.93	199.11	13.96	37.51	27.76	48.40
ENSMMUG00000002312	EPGN	1.00	1.00	1.02	1.03	0.01	0.00	0.03	0.04
ENSMMUG00000002313	EREG	30.32	31.32	284.95	104.74	19.87	19.85	142.61	127.12
ENSMMUG00000002314	AREGB	59.34	65.60	644.03	275.03	15.21	24.45	631.59	341.39
ENSMMUG00000002315	MYT1	1.01	1.27	1.00	1.00	0.01	0.20	0.00	0.00
ENSMMUG00000002316	PCMTD2	984.99	705.05	523.33	593.17	116.34	195.23	1.85	327.55
ENSMMUG00000002317	WDR91	652.78	678.33	526.19	407.41	56.52	52.26	0.80	93.24
ENSMMUG00000002318	STRA8	1.00	1.00	1.00	1.00	0.00	0.00	0.00	0.00
ENSMMUG00000002320	protein_coding_ENSMMUG00000002320	81768.29	88491.71	120849.58	78363.86	19289.62	19054.30	23066.69	37262.96
ENSMMUG00000002321	SLC24A3	245.64	328.30	990.23	662.39	63.22	92.86	314.91	215.01
ENSMMUG00000002322	protein_coding_ENSMMUG00000002322	1.61	2.36	2.23	1.57	0.71	1.87	1.27	0.81
ENSMMUG00000002323	CPPED1	1571.56	2920.21	5026.38	2073.26	462.22	1353.45	317.38	197.25
ENSMMUG00000002324	protein_coding_ENSMMUG00000002324	1.24	1.00	1.02	1.00	0.48	0.00	0.03	0.00
ENSMMUG00000002326	protein_coding_ENSMMUG00000002326	1.00	1.00	1.00	1.00	0.00	0.00	0.00	0.00
ENSMMUG00000002327	ROBO1	1.07	1.26	1.69	3.70	0.13	0.52	0.57	3.82
ENSMMUG00000002328	PRKCSH	6017.57	7814.67	6173.92	4549.30	571.06	1999.46	239.68	401.33
ENSMMUG00000002330	ENOX1	1.84	1.42	1.09	1.03	0.91	0.59	0.13	0.04
ENSMMUG00000002331	FBXO8	684.32	460.12	786.40	639.54	152.04	24.66	110.87	24.07
ENSMMUG00000002332	RBM25	4804.60	2649.05	3470.66	3791.13	958.05	1297.15	92.07	1200.49
ENSMMUG00000002333	GAGE10	1.00	1.00	1.00	1.57	0.00	0.00	0.00	0.81
ENSMMUG00000002334	C15ORF59	1.00	1.00	1.00	1.00	0.00	0.00	0.00	0.00
ENSMMUG00000002336	PTK2	133.07	104.46	167.75	170.21	27.72	61.38	2.69	108.03
ENSMMUG00000002337	AQR	2791.69	1948.26	2226.80	2261.05	395.33	345.79	191.62	134.08
ENSMMUG00000002338	HNRNPLL	985.86	796.27	868.81	1148.92	152.02	48.42	17.35	158.84
ENSMMUG00000002339	USP1	2795.92	1264.58	1443.92	2261.24	714.03	324.15	148.01	31.88
ENSMMUG00000002340	DOCK7	427.84	369.29	660.98	579.64	63.74	199.86	380.49	6.70
ENSMMUG00000002342	EIF4EBP1	299.61	371.07	407.41	172.54	81.43	80.84	90.94	16.40
ENSMMUG00000002344	pseudogene_ENSMMUG00000002344	1.49	1.85	1.00	1.00	0.98	1.63	0.00	0.00
ENSMMUG00000002345	TMOD3	1432.88	1119.37	2452.78	2119.22	69.72	257.76	47.09	628.43
ENSMMUG00000002346	LEO1	157.22	110.00	167.77	212.70	9.92	37.16	24.49	94.92
ENSMMUG00000002347	MYL2	1.00	1.00	1.02	1.00	0.00	0.00	0.03	0.00
ENSMMUG00000002349	protein_coding_ENSMMUG00000002349	1.34	1.68	1.02	2.16	0.50	0.83	0.03	1.44
ENSMMUG00000002350	IFI44	387.83	3588.85	10283.85	10016.65	162.20	2344.43	2027.39	5737.34
ENSMMUG00000002351	DUSP3	771.61	668.92	1046.07	980.04	176.81	263.49	140.55	590.51
ENSMMUG00000002352	C5H4ORF36	1.00	1.00	1.00	1.00	0.00	0.00	0.00	0.00
ENSMMUG00000002353	protein_coding_ENSMMUG00000002353	1.00	1.00	1.00	1.04	0.00	0.00	0.00	0.05
ENSMMUG00000002354	protein_coding_ENSMMUG00000002354	77.30	51.41	35.54	58.43	37.24	27.42	15.77	8.18
ENSMMUG00000002357	TMEM2	1495.34	763.86	1138.66	1210.20	493.05	87.14	280.97	320.53
ENSMMUG00000002358	SLC15A5	1.00	1.00	1.00	1.00	0.00	0.00	0.00	0.00
ENSMMUG00000002359	MGST1	135.96	150.02	418.63	260.64	31.28	59.27	1.37	6.62
ENSMMUG00000002360	protein_coding_ENSMMUG00000002360	1.00	1.00	1.00	1.00	0.00	0.00	0.00	0.00
ENSMMUG00000002361	protein_coding_ENSMMUG00000002361	1098.10	1479.15	807.35	1039.22	521.08	435.11	32.77	184.50
ENSMMUG00000002362	KIAA0020	442.19	320.04	352.62	448.02	55.62	93.75	74.06	119.55
ENSMMUG00000002363	GPS2	2.60	1.51	1.74	1.62	2.32	1.38	0.95	0.71
ENSMMUG00000002364	AKAP9	2938.87	1049.60	1075.79	2008.98	833.11	635.58	34.49	962.26
ENSMMUG00000002365	TMEM216	80.41	99.94	79.15	61.54	9.61	25.79	24.02	21.20
ENSMMUG00000002366	GRID2	1.01	1.00	1.00	1.00	0.01	0.00	0.00	0.00
ENSMMUG00000002367	ATOH1	1.01	1.00	1.00	1.00	0.01	0.00	0.00	0.00
ENSMMUG00000002368	CCND1	204.52	208.83	129.34	225.10	99.98	83.60	27.94	63.47
ENSMMUG00000002369	ORAOV1	215.19	258.95	156.26	143.90	32.68	27.96	3.04	22.62
ENSMMUG00000002370	ITGA6	6611.34	4819.11	2962.70	4657.32	2570.28	2142.30	1281.23	552.04
ENSMMUG00000002371	MYO1C	882.98	1659.49	1651.07	989.53	155.93	344.60	273.30	210.27
ENSMMUG00000002373	INPP5K	2185.78	2841.96	2682.67	2561.25	344.58	450.32	423.90	489.72
ENSMMUG00000002374	PITPNA	5421.66	6968.58	11717.94	9303.08	912.96	2112.37	401.50	2738.91
ENSMMUG00000002375	ZBTB32	1053.03	1217.64	585.19	1295.10	222.17	422.00	106.89	230.01
ENSMMUG00000002376	protein_coding_ENSMMUG00000002376	39.51	92.19	157.32	817.36	21.75	34.27	36.15	606.37
ENSMMUG00000002377	RILP	293.50	363.56	371.16	436.98	65.20	82.72	5.38	188.07
ENSMMUG00000002378	TLCD2	1.25	2.41	1.15	5.40	0.51	1.83	0.13	2.87
ENSMMUG00000002380	WDR81	1389.60	2645.44	2991.02	1636.88	186.41	521.55	8.10	69.40
ENSMMUG00000002381	MLL4	3088.02	5047.72	3463.77	4083.95	643.27	695.86	126.07	228.46
ENSMMUG00000002382	SERPINF2	26.55	41.38	59.21	32.86	8.96	31.02	10.77	20.89
ENSMMUG00000002383	IFI27L1	12.24	19.49	1.74	8.67	14.48	25.44	0.95	4.54
ENSMMUG00000002384	IGFLR1	3024.26	3838.64	2940.70	2982.06	315.83	449.03	183.47	878.12
ENSMMUG00000002385	protein_coding_ENSMMUG00000002385	543.65	738.52	594.01	466.85	61.99	40.35	25.98	74.96
ENSMMUG00000002386	PSENEN	2182.47	3033.10	3762.57	2895.91	476.74	1121.56	104.85	712.30
ENSMMUG00000002387	FGGY	24.15	29.60	30.84	51.37	9.74	10.38	9.28	1.48
ENSMMUG00000002388	ABHD1	41.84	48.77	56.23	68.19	16.08	7.33	5.20	21.55
ENSMMUG00000002389	HSPB6	1.62	1.45	1.54	2.17	1.23	1.37	0.76	0.03
ENSMMUG00000002390	PREB	530.45	957.66	1180.11	1086.42	55.24	102.97	90.83	55.76
ENSMMUG00000002392	C19orf55	9.66	19.06	12.33	2.71	3.36	6.68	4.72	0.78
ENSMMUG00000002393	C2orf53	1.00	1.00	1.00	1.00	0.00	0.00	0.00	0.00
ENSMMUG00000002394	ARHGAP33	151.61	229.00	123.22	187.26	36.78	57.54	45.75	83.53
ENSMMUG00000002396	ZNF484	151.32	86.71	74.96	84.42	43.20	29.90	6.42	24.72
ENSMMUG00000002397	GINS1	67.95	102.16	107.93	202.37	11.29	44.08	56.44	55.79
ENSMMUG00000002398	pseudogene_ENSMMUG00000002398	1.00	1.00	1.02	1.00	0.00	0.00	0.03	0.00
ENSMMUG00000002399	SCRG1	1.06	1.00	1.00	2.71	0.11	0.01	0.00	0.78
ENSMMUG00000002400	DEGS1	1648.77	2233.18	4105.64	2937.20	253.85	646.94	868.54	571.20
ENSMMUG00000002401	SAP30	124.58	146.48	505.21	169.36	89.96	83.71	252.85	44.30
ENSMMUG00000002402	protein_coding_ENSMMUG00000002402	85.86	75.12	55.98	59.47	13.11	14.80	3.86	3.57
ENSMMUG00000002403	WDR73	196.72	240.46	193.99	236.44	32.70	37.42	30.26	54.07
ENSMMUG00000002404	MINK1	3744.64	4805.11	3813.77	4528.35	664.10	923.51	486.37	1531.67
ENSMMUG00000002405	MRPS24	935.70	1002.54	772.14	602.49	123.34	148.34	94.47	51.14
ENSMMUG00000002407	CLEC11A	23.08	26.77	20.19	15.11	4.71	14.42	6.90	7.15
ENSMMUG00000002408	URGCP	1624.27	1597.99	1020.64	1039.40	142.95	233.17	1.95	61.71
ENSMMUG00000002409	CHRNE	323.78	213.65	311.97	207.70	131.13	114.25	164.70	154.68
ENSMMUG00000002410	UBE2D4	914.48	1254.86	1255.52	702.06	85.06	290.82	202.21	77.54
ENSMMUG00000002412	SOX9	1.65	2.12	1.54	1.04	1.27	1.59	0.76	0.05
ENSMMUG00000002413	PLVAP	1072.30	753.99	2577.20	181.67	946.33	338.27	3122.38	176.33
ENSMMUG00000002414	NOL11	1635.33	911.59	824.66	954.48	522.06	226.00	165.23	257.57
ENSMMUG00000002415	NCMAP	1.00	1.00	1.00	1.00	0.00	0.00	0.00	0.00
ENSMMUG00000002416	CLIC4	789.86	522.50	322.46	1270.43	100.98	83.44	113.65	43.85
ENSMMUG00000002418	TLR6	321.94	311.57	1069.41	3961.84	31.45	144.66	40.80	4081.74
ENSMMUG00000002419	TMEM156	875.86	786.46	730.43	735.67	228.19	235.19	318.11	107.43
ENSMMUG00000002420	RUNX3	10026.49	10904.96	8732.05	4690.94	4397.60	4438.85	3033.35	530.97
ENSMMUG00000002421	POLM	143.07	257.22	65.78	99.58	77.86	171.46	33.78	69.09
ENSMMUG00000002422	AEBP1	291.81	502.48	185.74	228.35	143.83	260.67	162.16	67.93
ENSMMUG00000002423	POLD2	1106.96	1377.94	755.65	1144.42	160.73	212.31	18.68	99.96
ENSMMUG00000002424	FBLN1	2.67	7.58	2.91	1.62	0.53	4.19	2.57	0.71
ENSMMUG00000002425	OTX2	1.00	1.00	1.00	1.00	0.00	0.00	0.00	0.00
ENSMMUG00000002426	MYL7	1.01	1.31	1.00	1.00	0.01	0.61	0.00	0.00
ENSMMUG00000002427	GCK	19.02	23.33	8.51	16.78	8.78	16.45	0.16	11.27
ENSMMUG00000002428	ZNF800	2181.77	1115.22	845.97	1147.62	389.69	361.90	49.01	86.77
ENSMMUG00000002429	CAT	8201.30	9586.53	16483.13	8283.26	1977.36	3124.79	2175.46	796.51
ENSMMUG00000002430	YKT6	2665.15	3309.24	3363.04	2752.61	301.08	550.17	288.59	501.72
[truncated: 26,596 more rows]
